# Supplementary material for: On The Evolutionary Origin of Symbolic Communication
Source: Sci Rep. 2016 Oct 10;6:34615. doi: 10.1038/srep34615 (PMC5056373; doi:10.1038/srep34615)
Supplement: Supplementary Data 1 [file srep34615-s8.xls]

## Sheet: diag_1
		Agent 1				Agent 2
timestep		x pos	y pos	ω_out		x pos	y pos	ω_out
1		0.138889	-0.138889	-0.3247		-0.138889	0.138889	-0.3247
2		0.139361	-0.139106	2.0426		-0.1384	0.13875	4.7983
3		0.139767	-0.139389	-0.9871		-0.138394	0.13925	-0.139
4		0.1402	-0.139133	-2.2649		-0.138483	0.138739	1.2806
5		0.140072	-0.138672	-1.1031		-0.138961	0.138656	1.0612
6		0.139983	-0.138189	-1.1757		-0.139194	0.138194	1.4728
7		0.139717	-0.137756	-1.116		-0.1394	0.137739	1.3718
8		0.13935	-0.137394	-1.3818		-0.139467	0.13725	1.1446
9		0.139244	-0.136906	-1.1041		-0.139772	0.136833	1.2133
10		0.139067	-0.136411	-1.1042		-0.140067	0.136417	1.4714
11		0.138806	-0.136006	-1.0701		-0.140239	0.135922	1.2992
12		0.13855	-0.135561	-1.1719		-0.140233	0.135417	1.1067
13		0.138478	-0.135078	-1.0977		-0.140489	0.134983	1.4334
14		0.138183	-0.134661	-1.092		-0.140633	0.134511	1.3185
15		0.137972	-0.134183	-1.0806		-0.140594	0.134011	1.1442
16		0.137789	-0.1337	-1.1598		-0.14075	0.133567	1.3545
17		0.137644	-0.133211	-0.9512		-0.1409	0.133083	1.3148
18		0.137411	-0.132772	-1.1665		-0.140933	0.132583	1.2299
19		0.137183	-0.132317	-1.2513		-0.141111	0.132128	1.2967
20		0.136956	-0.131861	-1.0847		-0.141394	0.131706	1.3124
21		0.136744	-0.131394	-1.1274		-0.141656	0.131294	1.4763
22		0.136456	-0.130972	-1.0407		-0.141867	0.130844	1.33
23		0.136289	-0.1305	-1.0923		-0.142	0.130339	1.349
24		0.13615	-0.130056	-1.0074		-0.142144	0.129861	1.2979
25		0.135972	-0.1296	-1.0869		-0.142178	0.129361	1.2809
26		0.135761	-0.129161	-1.1776		-0.142256	0.128861	1.1431
27		0.135528	-0.128722	-1.3526		-0.142522	0.12845	1.3837
28		0.135361	-0.128256	-0.9851		-0.142861	0.128078	1.347
29		0.135061	-0.127867	-1.342		-0.143017	0.1276	1.397
30		0.134811	-0.127467	-1.0871		-0.143217	0.127133	1.1412
31		0.134556	-0.127044	-1.3934		-0.143417	0.126672	1.4032
32		0.134261	-0.126617	-1.1202		-0.143733	0.1263	1.3167
33		0.134078	-0.12615	-1.0568		-0.143811	0.125806	1.186
34		0.133856	-0.125706	-1.2191		-0.143989	0.125328	1.427
35		0.133506	-0.125344	-1.2435		-0.144167	0.124883	1.2693
36		0.133322	-0.124889	-1.1095		-0.144361	0.124411	1.2588
37		0.133306	-0.124422	-0.8811		-0.144572	0.123956	1.2964
38		0.133244	-0.123922	-0.8981		-0.144672	0.123483	1.4449
39		0.132978	-0.123489	-1.0217		-0.144583	0.122978	1.3159
40		0.132856	-0.122978	-1.1073		-0.144661	0.122483	1.2388
41		0.132583	-0.12255	-1.2324		-0.144711	0.121989	1.1968
42		0.132444	-0.122078	-1.124		-0.144861	0.121506	1.1783
43		0.132411	-0.121583	-1.0263		-0.144983	0.121	1.2559
44		0.132306	-0.121117	-1.0624		-0.144878	0.120522	1.1018
45		0.132167	-0.12065	-1.1857		-0.145056	0.120044	1.4386
46		0.131972	-0.120178	-0.9453		-0.145156	0.119544	1.1634
47		0.131978	-0.119672	-1.031		-0.145267	0.119044	1.395
48		0.131761	-0.119222	-0.9699		-0.145289	0.118539	1.1595
49		0.131678	-0.118733	-1.1412		-0.1452	0.118072	1.062
50		0.131661	-0.118217	-1.0321		-0.145294	0.117572	1.1861
51		0.131533	-0.117728	-1.0355		-0.145483	0.117111	1.4365
52		0.131294	-0.117283	-1.0426		-0.145572	0.116628	1.3502
53		0.13115	-0.116806	-0.9792		-0.145611	0.116122	1.2419
54		0.130933	-0.116356	-1.1362		-0.145656	0.115622	1.2837
55		0.130694	-0.115922	-1.227		-0.145772	0.115144	1.2614
56		0.130472	-0.115461	-1.11		-0.145822	0.114633	1.0442
57		0.130289	-0.114994	-1.3418		-0.145867	0.114133	1.2399
58		0.130161	-0.114494	-1.0583		-0.146039	0.113656	1.0971
59		0.130172	-0.113983	-1.0397		-0.146072	0.113161	1.1657
60		0.130033	-0.113522	-1.184		-0.146111	0.112667	1.2084
61		0.129911	-0.11305	-1.0898		-0.14625	0.112178	1.1813
62		0.129744	-0.112556	-1.2163		-0.146372	0.111683	1.2495
63		0.129672	-0.112056	-0.9982		-0.146461	0.111189	1.2194
64		0.129594	-0.111556	-0.9887		-0.146572	0.1107	1.3461
65		0.129439	-0.111078	-1.0214		-0.146656	0.1102	1.3287
66		0.129211	-0.110628	-1.0913		-0.146667	0.109694	1.2218
67		0.129056	-0.110161	-1.0907		-0.146711	0.1092	1.189
68		0.129039	-0.109644	-1.0165		-0.146828	0.108728	1.2599
69		0.129044	-0.109139	-0.8872		-0.146778	0.108261	1.1997
70		0.128822	-0.108661	-1.1528		-0.14685	0.10775	1.3603
71		0.128689	-0.108194	-0.9346		-0.146944	0.107256	1.162
72		0.128483	-0.107728	-1.2402		-0.14695	0.10675	1.245
73		0.128306	-0.107256	-1.1842		-0.147072	0.106256	1.1206
74		0.128289	-0.106761	-1.0087		-0.147233	0.105761	1.2919
75		0.128128	-0.106294	-1.0028		-0.147239	0.105244	1.1477
76		0.128083	-0.105794	-0.9982		-0.147167	0.104739	1.1278
77		0.127933	-0.105317	-1.21		-0.147206	0.104239	1.2808
78		0.127761	-0.104828	-1.0341		-0.147211	0.103733	1.045
79		0.127583	-0.10435	-1.2357		-0.1472	0.103233	1.184
80		0.127522	-0.103883	-1.0618		-0.147389	0.102761	1.1995
81		0.127422	-0.1034	-1.0347		-0.147456	0.102272	1.2373
82		0.127272	-0.102922	-1.0435		-0.147439	0.101772	1.1225
83		0.127317	-0.102411	-0.8852		-0.147472	0.101272	1.2259
84		0.127244	-0.101917	-0.9996		-0.147283	0.1008	1.1216
85		0.127239	-0.101383	-0.9085		-0.147256	0.100311	1.1902
86		0.126978	-0.100939	-1.3602		-0.147283	0.0998222	1.342
87		0.126917	-0.100417	-0.7983		-0.147444	0.0993278	1.1388
88		0.126867	-0.0999056	-1.0126		-0.147228	0.0988833	1.2722
89		0.126711	-0.0994389	-1.0568		-0.147122	0.0984056	1.1031
90		0.126594	-0.0989611	-1.2008		-0.147056	0.0979167	1.1542
91		0.126494	-0.0984556	-1.0531		-0.147083	0.0974167	1.0295
92		0.126494	-0.0979556	-1.0561		-0.147122	0.0969167	1.177
93		0.126467	-0.0974222	-0.912		-0.147144	0.0964056	1.1422
94		0.126372	-0.0969278	-1.1343		-0.147128	0.0958944	1.2982
95		0.126206	-0.0964667	-1.0486		-0.147239	0.0954	1.152
96		0.126144	-0.0959722	-0.9819		-0.147283	0.0949056	1.2338
97		0.126161	-0.0954722	-0.9094		-0.147367	0.0944278	1.3326
98		0.1262	-0.0949778	-0.77		-0.147244	0.0939389	1.1235
99		0.1261	-0.0944833	-1.1447		-0.147011	0.0934778	1.363
100		0.125972	-0.0940167	-0.8939		-0.146928	0.0929833	0.9767
101		0.126067	-0.0935278	-0.984		-0.146817	0.0924778	1.2023
102		0.125983	-0.0930222	-1.0487		-0.146656	0.092	1.1004
103		0.126017	-0.0925111	-0.9363		-0.146633	0.0915333	1.151
104		0.125956	-0.092	-1.0238		-0.146617	0.0910278	1.243
105		0.1259	-0.0915167	-0.9075		-0.146622	0.0905222	1.2146
106		0.125772	-0.0910111	-1.0805		-0.146356	0.0901056	1.1062
107		0.125739	-0.0905222	-1.0609		-0.146417	0.0896056	1.1659
108		0.125672	-0.0900111	-1.0158		-0.146511	0.0891278	1.2202
109		0.125661	-0.0895167	-0.966		-0.146428	0.0886556	1.0624
110		0.125706	-0.0890056	-1.0262		-0.146372	0.0881389	1.2246
111		0.125633	-0.0885389	-1.0242		-0.146239	0.0876667	1.1116
112		0.125622	-0.0880111	-1.0044		-0.146339	0.0871778	1.3425
113		0.125483	-0.0875222	-0.9284		-0.146161	0.0866833	1.0638
114		0.125544	-0.0870222	-1.0013		-0.146072	0.0862056	1.2285
115		0.125439	-0.0865389	-0.9673		-0.145994	0.0857167	1.1018
116		0.125367	-0.0860611	-1.1128		-0.145822	0.0852333	1.1497
117		0.125356	-0.0855556	-0.9368		-0.145783	0.0847222	1.0779
118		0.125533	-0.0850778	-0.8568		-0.145706	0.0842389	1.185
119		0.125522	-0.0845778	-0.9546		-0.145572	0.0837444	1.2212
120		0.125472	-0.0840722	-0.9399		-0.145494	0.08325	1.1784
121		0.1253	-0.0836167	-1.1646		-0.145267	0.0828167	1.0562
122		0.125339	-0.0831056	-0.9956		-0.145378	0.0823	1.1777
123		0.125328	-0.0825944	-0.878		-0.145094	0.0818833	1.0379
124		0.125372	-0.0821	-1.0023		-0.144978	0.0814222	1.1799
125		0.125317	-0.0815889	-0.9637		-0.145094	0.0809222	1.3066
126		0.125206	-0.0810889	-0.9492		-0.144983	0.08045	1.1165
127		0.125017	-0.08065	-1.2002		-0.144856	0.0799778	1.0817
128		0.124878	-0.0801722	-1.2316		-0.144856	0.0794889	0.9938
129		0.125006	-0.0797167	-0.9644		-0.144933	0.0789889	1.1154
130		0.124933	-0.0792111	-1.0427		-0.144778	0.0785222	1.1553
131		0.124956	-0.0787	-0.8595		-0.144744	0.0780278	1.1233
132		0.124783	-0.0782389	-1.0735		-0.144528	0.0775722	1.1301
133		0.124817	-0.0777444	-0.9719		-0.144494	0.0770722	1.1227
134		0.124761	-0.07725	-1.0266		-0.144417	0.0765611	1.1782
135		0.124761	-0.0767556	-0.9505		-0.144256	0.0760833	1.0419
136		0.124783	-0.0762556	-1.0344		-0.144261	0.0755722	1.3053
137		0.124683	-0.07575	-0.9654		-0.144294	0.0750778	1.1551
138		0.124533	-0.0752778	-1.1001		-0.144067	0.0746056	1.0149
139		0.124572	-0.0747778	-1.0517		-0.144033	0.0741111	1.0821
140		0.124661	-0.0742833	-0.8902		-0.143956	0.0736111	1.0772
141		0.12475	-0.0738111	-0.9078		-0.143856	0.0731333	1.147
142		0.1248	-0.0733111	-0.9003		-0.143744	0.0726444	1.188
143		0.124828	-0.0728333	-0.8824		-0.143572	0.0721722	1.1248
144		0.124906	-0.0723556	-0.9035		-0.143494	0.0716833	1.2651
145		0.124856	-0.0718389	-0.9316		-0.143378	0.0711944	1.2333
146		0.124761	-0.0713444	-1.0148		-0.143344	0.0707056	1.1785
147		0.124756	-0.0708611	-0.9236		-0.143189	0.0702389	1.0264
148		0.124661	-0.0703556	-1.1404		-0.143111	0.0697444	1.2114
149		0.124517	-0.0698611	-1.0463		-0.1432	0.0692556	1.033
150		0.12465	-0.0693833	-0.9611		-0.143072	0.0687556	1.1262
151		0.124689	-0.0688444	-0.8793		-0.143139	0.06825	1.3167
152		0.124528	-0.0683389	-1.0018		-0.142956	0.0677889	1.1817
153		0.124583	-0.0678222	-0.8866		-0.142883	0.0672944	1.1244
154		0.124694	-0.0673111	-0.8478		-0.142772	0.0668222	1.1681
155		0.124589	-0.0668333	-1.0726		-0.142628	0.0663222	1.2576
156		0.124661	-0.0663389	-0.7611		-0.142528	0.0658278	1.0282
157		0.12475	-0.0658222	-0.981		-0.142211	0.0654389	1.2397
158		0.124828	-0.0653222	-0.87		-0.142189	0.0649333	1.2139
159		0.124772	-0.0648333	-1.0268		-0.142028	0.0644722	1.0648
160		0.124833	-0.0643278	-0.9345		-0.141928	0.0639833	1.0459
161		0.124906	-0.0638111	-1.0116		-0.141694	0.0635444	1.078
162		0.124906	-0.0633222	-1.0377		-0.141644	0.0630556	1.1094
163		0.124961	-0.0628278	-0.8773		-0.1416	0.0625556	1.1607
164		0.125033	-0.0623111	-0.882		-0.141444	0.0620611	1.1679
165		0.125128	-0.0618444	-0.8841		-0.141178	0.0616444	1.1127
166		0.125322	-0.0613833	-0.7912		-0.141039	0.0611667	1.1493
167		0.125444	-0.0608944	-0.8353		-0.140783	0.0607278	1.2436
168		0.125356	-0.0603833	-0.9592		-0.140528	0.0603111	1.2317
169		0.125339	-0.0598944	-0.913		-0.140361	0.0598167	1.0721
170		0.125433	-0.0594111	-0.9486		-0.140256	0.0593333	1.1112
171		0.1255	-0.0589278	-0.9328		-0.140211	0.0588333	1.246
172		0.125483	-0.0584	-0.8997		-0.139967	0.0584111	1.0852
173		0.1256	-0.0579056	-0.9061		-0.139761	0.0579556	1.1724
174		0.125672	-0.0573944	-0.8776		-0.139533	0.0575	1.1628
175		0.12575	-0.0568944	-0.7773		-0.139356	0.0570222	1.1385
176		0.125789	-0.0564	-0.9522		-0.139144	0.0565667	1.2643
177		0.1257	-0.0559056	-0.9938		-0.138917	0.0561222	1.1157
178		0.125689	-0.0553889	-1.021		-0.138794	0.0556278	1.1348
179		0.125778	-0.0549111	-0.8774		-0.138783	0.0551278	1.1576
180		0.125917	-0.0544444	-0.8367		-0.138544	0.0546833	1.0993
181		0.1259	-0.0539222	-1.013		-0.138178	0.05435	1.3487
182		0.125961	-0.0534167	-0.7212		-0.138033	0.0538778	1.1052
183		0.126028	-0.0529167	-0.8884		-0.137711	0.0534833	1.4022
184		0.126006	-0.0524333	-0.7653		-0.137411	0.0530833	1.0774
185		0.1261	-0.0519278	-0.9384		-0.137283	0.0525944	1.2647
186		0.126178	-0.0514333	-0.8337		-0.137139	0.0521056	1.2485
187		0.126167	-0.0509444	-0.8335		-0.136989	0.0516167	1.1854
188		0.126106	-0.0504222	-0.9587		-0.136711	0.0512167	1.2375
189		0.126233	-0.0499278	-0.7593		-0.13645	0.0507778	1.1116
190		0.126356	-0.0494389	-0.8176		-0.136183	0.0503444	1.2131
191		0.126544	-0.0489833	-0.7453		-0.136011	0.0498722	1.2654
192		0.126461	-0.0484944	-0.965		-0.135856	0.0493944	1.3003
193		0.126467	-0.0480111	-0.7261		-0.135678	0.0489278	1.0704
194		0.12655	-0.0475222	-0.9712		-0.135361	0.0485444	1.2843
195		0.126489	-0.0470333	-0.8216		-0.135344	0.0480444	1.1585
196		0.126556	-0.0465444	-0.8558		-0.134989	0.0476667	1.2559
197		0.126589	-0.0460278	-0.761		-0.134722	0.0472778	1.1447
198		0.126583	-0.0455167	-0.9462		-0.134589	0.0467944	1.3194
199		0.126494	-0.0450167	-0.9004		-0.134444	0.0463278	1.0826
200		0.126628	-0.04455	-0.9161		-0.134294	0.0458444	1.1688
201		0.126756	-0.0440944	-0.7557		-0.1341	0.0453667	1.1566
202		0.126839	-0.0436056	-0.8555		-0.133861	0.04495	1.2715
203		0.126778	-0.0431	-0.8575		-0.133756	0.0444778	1.2757
204		0.126783	-0.0426	-0.8109		-0.133544	0.0440222	1.1019
205		0.126822	-0.0421111	-0.9653		-0.133383	0.0435556	1.2353
206		0.126967	-0.0416111	-0.6826		-0.133289	0.0430722	1.0687
207		0.127194	-0.0411667	-0.8319		-0.132956	0.0427	1.3872
208		0.127183	-0.0406611	-0.7353		-0.132656	0.0423389	1.2017
209		0.1273	-0.0401944	-0.765		-0.132439	0.0418778	1.2632
210		0.127411	-0.0397111	-0.7086		-0.132139	0.0414889	1.229
211		0.12745	-0.0392056	-0.8233		-0.131794	0.0411	1.2907
212		0.127572	-0.0387111	-0.6484		-0.131622	0.0406389	1.2079
213		0.127694	-0.0382167	-0.7491		-0.131272	0.0402722	1.4622
214		0.1277	-0.0377	-0.68		-0.130961	0.0398722	1.2558
215		0.127744	-0.0372056	-0.7623		-0.130706	0.0394389	1.2778
216		0.127828	-0.0366889	-0.7962		-0.130389	0.0390556	1.2331
217		0.127833	-0.0361833	-0.8692		-0.13025	0.0386056	1.2533
218		0.127872	-0.0356889	-0.724		-0.130044	0.0381722	1.1233
219		0.128022	-0.0351889	-0.7708		-0.129761	0.0377667	1.3316
220		0.128006	-0.0346833	-0.7194		-0.129461	0.0373611	1.1641
221		0.128072	-0.0341889	-0.8219		-0.129144	0.0369722	1.314
222		0.12815	-0.0336833	-0.671		-0.128861	0.0365611	1.1679
223		0.128294	-0.0332167	-0.8271		-0.128478	0.0362389	1.4118
224		0.12835	-0.0327111	-0.6254		-0.128283	0.0358	1.1752
225		0.12845	-0.0322056	-0.8073		-0.127961	0.0354222	1.3251
226		0.128467	-0.0316944	-0.7265		-0.127694	0.0349833	1.1897
227		0.128572	-0.0312444	-0.7954		-0.127439	0.0345722	1.2418
228		0.128656	-0.03075	-0.7508		-0.127144	0.0341722	1.1606
229		0.128839	-0.0302778	-0.815		-0.126911	0.0337222	1.3301
230		0.128933	-0.0297722	-0.6499		-0.126606	0.0333222	1.1941
231		0.129089	-0.0292889	-0.7879		-0.126278	0.0329722	1.3747
232		0.129156	-0.0288111	-0.7247		-0.125989	0.0325889	1.272
233		0.129183	-0.0283111	-0.8193		-0.125628	0.0322611	1.34
234		0.129128	-0.0277944	-0.8459		-0.125328	0.0318833	1.1852
235		0.129222	-0.0273056	-0.7741		-0.125056	0.0314611	1.1168
236		0.129422	-0.0268611	-0.7727		-0.124806	0.0310389	1.2296
237		0.1296	-0.0263778	-0.734		-0.124539	0.0306333	1.2318
238		0.129767	-0.0258722	-0.658		-0.124228	0.0302444	1.2521
239		0.129906	-0.0253611	-0.705		-0.123972	0.0298167	1.3073
240		0.129883	-0.0248833	-0.7539		-0.123633	0.0294333	1.3584
241		0.129906	-0.0243944	-0.7253		-0.123406	0.0290111	1.1957
242		0.130106	-0.0239111	-0.7034		-0.123033	0.0286722	1.3177
243		0.1303	-0.02345	-0.5597		-0.122633	0.0283556	1.5026
244		0.130317	-0.0229611	-0.5563		-0.122211	0.0280944	1.7201
245		0.130144	-0.0225	-0.6283		-0.121867	0.0277556	1.4628
246		0.130344	-0.0220333	-0.4024		-0.121522	0.0273778	1.3174
247		0.130478	-0.0215556	-0.6561		-0.121039	0.0272056	2.466
248		0.130022	-0.02135	-0.5219		-0.12065	0.0268667	1.3792
249		0.130056	-0.0208389	-0.7299		-0.1203	0.0264944	1.5087
250		0.130028	-0.0203333	-0.6214		-0.120017	0.0260667	1.3227
251		0.130128	-0.0198556	-0.6902		-0.119611	0.0257667	1.6196
252		0.130111	-0.0193667	-0.5801		-0.119233	0.0254333	1.3915
253		0.130178	-0.0188556	-0.7216		-0.118839	0.0251278	1.6837
254		0.130144	-0.0183444	-0.4997		-0.118522	0.0247389	1.2129
255		0.130244	-0.0178444	-0.7212		-0.1181	0.0244833	1.7757
256		0.130156	-0.0173556	-0.4511		-0.1177	0.0241222	1.5089
257		0.130283	-0.0168944	-0.4723		-0.117267	0.0238389	1.7162
258		0.130211	-0.0163889	-0.4759		-0.116856	0.02355	1.7649
259		0.130078	-0.0159	-0.5297		-0.116522	0.0231778	1.5593
260		0.13	-0.0154056	-0.6837		-0.116217	0.0228	1.4195
261		0.130011	-0.0148778	-0.66		-0.115878	0.0224167	1.2623
262		0.130128	-0.0144111	-0.7187		-0.115489	0.0221	1.3809
263		0.130217	-0.0139056	-0.7005		-0.115283	0.0216389	1.2371
264		0.130422	-0.0134611	-0.6319		-0.115044	0.0212	1.3081
265		0.130544	-0.0129722	-0.6611		-0.114728	0.0208111	1.3494
266		0.130506	-0.0124833	-0.7883		-0.1145	0.0203667	1.3016
267		0.130661	-0.0120111	-0.6409		-0.114194	0.0199667	1.2503
268		0.130894	-0.0115444	-0.6159		-0.113772	0.0196833	1.6835
269		0.1309	-0.0110333	-0.426		-0.113456	0.0192944	1.3912
270		0.130994	-0.0105389	-0.6038		-0.113006	0.0190889	2.5764
271		0.130578	-0.0102667	-0.3911		-0.112778	0.0186389	1.4336
272		0.130644	-0.00977222	-0.6146		-0.112378	0.0183222	1.6637
273		0.130633	-0.00925	-0.4462		-0.111933	0.0181278	2.1196
274		0.130356	-0.00885	-0.6171		-0.111483	0.0179111	2.46
275		0.130006	-0.00850556	-0.296		-0.111117	0.0175389	1.4313
276		0.130044	-0.00801111	-0.6582		-0.110611	0.0174611	7.0287
277		0.1305	-0.00781667	0.2211		-0.110161	0.0172444	1.9382
278		0.130211	-0.00740556	-0.6226		-0.109644	0.0172667	-25.4544
279		0.1307	-0.00754444	0.0061		-0.109272	0.0169333	1.5013
280		0.130733	-0.00706667	-0.5352		-0.108783	0.0170056	-8.0632
281		0.130706	-0.00756667	0.0414		-0.108372	0.01675	1.773
282		0.130456	-0.00713333	-0.6873		-0.107878	0.0167056	9.0554
283		0.130017	-0.00683889	0.0394		-0.107606	0.0162944	1.2974
284		0.130194	-0.00637778	-0.6616		-0.107106	0.0162167	6.6917
285		0.130628	-0.00616111	-0.2158		-0.106778	0.0158611	1.2883
286		0.130678	-0.00565556	-0.7901		-0.106322	0.0157222	4.6808
287		0.130772	-0.00613889	-0.4111		-0.105967	0.0153667	1.2484
288		0.130906	-0.00565556	-0.6786		-0.105528	0.0151278	2.1766
289		0.130589	-0.00526111	-0.4654		-0.105178	0.01475	1.3812
290		0.130594	-0.00475556	-0.6641		-0.104744	0.0145111	2.3132
291		0.130211	-0.00443333	-0.481		-0.104367	0.01415	1.4003
292		0.130322	-0.00395556	-0.5678		-0.1039	0.014	3.5217
293		0.129872	-0.00418333	-0.2567		-0.103444	0.0137556	1.8498
294		0.129572	-0.00376667	-0.5988		-0.103022	0.0135278	2.1995
295		0.129278	-0.00338889	-0.3829		-0.102561	0.0133278	2.1597
296		0.128867	-0.00307778	-0.5842		-0.102117	0.0131056	2.2801
297		0.128572	-0.00268889	-0.3018		-0.101739	0.0127722	1.4796
298		0.128567	-0.0022	-0.593		-0.101272	0.0126222	3.1953
299		0.128061	-0.00223333	-0.2685		-0.100917	0.0122556	1.4554
300		0.128078	-0.00172778	-0.6292		-0.100417	0.0121389	3.2905
301		0.127583	-0.00179444	-0.2716		-0.100022	0.0118444	1.5828
302		0.127517	-0.00128333	-0.5663		-0.0995333	0.01175	5.6814
303		0.12795	-0.00157222	-0.1572		-0.09925	0.0113778	1.4297
304		0.127956	-0.00108333	-0.6287		-0.0987722	0.0112389	3.9254
305		0.127606	-0.00145	-0.2357		-0.0984333	0.0109111	1.4552
306		0.127772	-0.000983333	-0.4944		-0.0979778	0.0107944	4.0622
307		0.1274	-0.00130556	-0.0538		-0.0975778	0.0105222	1.7158
308		0.127367	-0.000794444	-0.4645		-0.0970722	0.0105	10.4521
309		0.127156	-0.00122778	-0.1696		-0.0966833	0.0101556	1.6084
310		0.127194	-0.000727778	-0.3916		-0.0961944	0.0101222	15.2961
311		0.12675	-0.00055	-0.1778		-0.0957889	0.00983333	1.6932
312		0.126556	-6.66667e-05	-0.6069		-0.0953111	0.00967778	2.9739
313		0.126094	0.0001	-0.07		-0.0949833	0.00930556	1.3963
314		0.126172	0.000588889	-0.5424		-0.0945222	0.00913333	3.3251
315		0.125689	0.000466667	-0.3383		-0.0941222	0.00881667	1.6261
316		0.125689	0.000972222	-0.5162		-0.0936333	0.00865556	2.6458
317		0.125244	0.00116667	-0.3451		-0.0931833	0.00848333	2.1096
318		0.124978	0.00158889	-0.3367		-0.0927389	0.00824444	2.2157
319		0.12475	0.00202778	-0.219		-0.0922833	0.00805	2.3171
320		0.124406	0.00241667	-0.3357		-0.0918	0.00796111	4.8067
321		0.124383	0.00191667	-0.0862		-0.0913833	0.00773333	2.1248
322		0.124156	0.00237222	-0.3246		-0.0909222	0.00786667	-3.8822
323		0.123844	0.00277778	0.4542		-0.0904222	0.00771667	3.4995
324		0.1234	0.00253889	-0.5155		-0.0900056	0.00799444	-1.768
325		0.123228	0.00206111	0.574		-0.0896	0.00773333	1.7662
326		0.123267	0.00257778	-0.2529		-0.0892111	0.00802222	-1.5205
327		0.123194	0.00208333	0.6667		-0.0887889	0.00777222	2.024
328		0.122967	0.00253889	-0.4747		-0.0884167	0.00809444	-1.5344
329		0.122989	0.00203889	0.5774		-0.08795	0.008	3.7607
330		0.12255	0.00178889	-0.0592		-0.0875056	0.00827222	-1.7196
331		0.122383	0.00131667	0.6147		-0.087	0.00827778	54.2533
332		0.122211	0.000861111	-0.2297		-0.0865722	0.00853333	-1.7162
333		0.122239	0.000366667	0.3906		-0.0861167	0.00834444	2.7072
334		0.121794	0.000633333	-0.1938		-0.0856889	0.00857222	-2.3142
335		0.121506	0.000211111	0.3179		-0.0851889	0.00866111	-7.1058
336		0.121856	-0.000122222	0.05		-0.0846889	0.00872222	-7.0891
337		0.122178	-0.000505556	0.2375		-0.0841944	0.00875556	-17.6876
338		0.122361	-3.88889e-05	0.1513		-0.0837111	0.00888333	-3.2677
339		0.12185	5e-05	0.2772		-0.0832167	0.00894444	-11.4558
340		0.12195	0.000527778	-0.1696		-0.0827556	0.00904444	-4.014
341		0.121617	0.000927778	0.1785		-0.0822667	0.00897778	5.9048
342		0.122117	0.000844444	-0.3478		-0.0817722	0.00908889	-4.9142
343		0.122256	0.00132778	0.2727		-0.0813444	0.00880556	1.9231
344		0.122094	0.00180556	-0.5435		-0.0808444	0.00877222	14.5254
345		0.121978	0.00228889	0.1142		-0.0804222	0.00853333	1.7672
346		0.121978	0.00276667	-0.3094		-0.07995	0.00864444	-4.3676
347		0.121811	0.00323333	0.2139		-0.0794611	0.00851111	3.9494
348		0.121478	0.00285556	-0.2589		-0.0789667	0.00858333	-4.7014
349		0.121661	0.0033	0.5398		-0.0784944	0.00843889	3.052
350		0.121178	0.00332778	-0.3128		-0.0781444	0.00877778	-1.4699
351		0.121206	0.00283889	0.5303		-0.0776722	0.00857778	2.7839
352		0.120717	0.00290556	-0.5238		-0.0772278	0.00885556	-1.6396
353		0.120639	0.00237778	0.554		-0.0768833	0.00851111	1.5077
354		0.120678	0.00288889	-0.434		-0.0764833	0.00883333	-1.6031
355		0.120711	0.00236667	0.4218		-0.07605	0.00857222	2.0251
356		0.120567	0.00284444	-0.3282		-0.0755778	0.00877778	-2.4251
357		0.120067	0.00264444	0.6346		-0.0750722	0.00872778	5.2302
358		0.120289	0.00218889	-0.1336		-0.0746833	0.00908333	-1.4011
359		0.120378	0.00170556	0.6147		-0.0741722	0.00904444	29.6556
360		0.120256	0.00123889	0.0945		-0.0738222	0.00938889	-1.4794
361		0.120444	0.000755556	0.572		-0.0733222	0.00935556	30.6186
362		0.120867	0.000461111	-0.1682		-0.0729111	0.00963889	-1.5064
363		0.121011	-4.44444e-05	0.4564		-0.07245	0.00951111	3.9415
364		0.120706	-0.000411111	-0.2767		-0.0719778	0.00968333	-2.6491
365		0.120272	-0.000661111	0.3373		-0.0715	0.00953333	3.0133
366		0.119767	-0.000594444	-0.231		-0.0710333	0.00968889	-2.9454
367		0.11925	-0.000644444	0.3882		-0.0705556	0.00958889	4.0745
368		0.118967	-0.00103333	-0.149		-0.0701444	0.00987222	-1.8413
369		0.118756	-0.00149444	0.5309		-0.06965	0.00981667	8.574
370		0.118594	-0.00105	0.195		-0.0692111	0.0100278	-2.3255
371		0.118428	-0.00153333	0.0917		-0.0687	0.0101056	-5.0747
372		0.118667	-0.00107222	0.3144		-0.0682333	0.0100722	11.7582
373		0.118967	-0.00146667	0.0072		-0.0677611	0.0102222	-3.7484
374		0.118522	-0.00118889	0.11		-0.0672333	0.0101667	8.0032
375		0.118406	-0.000694444	-0.1199		-0.0667278	0.0102056	-11.8757
376		0.118811	-0.000416667	0.1368		-0.0663111	0.00997778	2.1878
377		0.118456	-5e-05	-0.4358		-0.0658167	0.01005	-5.6124
378		0.118789	0.000333333	-0.0037		-0.0654	0.00976111	1.801
379		0.118678	0.000827778	-0.4157		-0.0649167	0.00986111	-5.4493
380		0.118994	0.00122222	0.1572		-0.0644722	0.00961667	1.8785
381		0.118772	0.00168333	-0.5909		-0.0639556	0.0097	-8.2286
382		0.118511	0.00122778	0.1417		-0.0635222	0.00947222	1.7879
383		0.118456	0.00174444	-0.3958		-0.0630167	0.0095	-10.2071
384		0.118128	0.0021	0.127		-0.0625389	0.00934444	3.0691
385		0.117611	0.00207222	-0.3663		-0.0620611	0.00945556	-4.7405
386		0.117606	0.00258889	0.1747		-0.0616111	0.00927222	2.8389
387		0.117128	0.00270556	-0.3691		-0.0611056	0.00922222	9.1997
388		0.116639	0.00288889	-0.0216		-0.0606333	0.00904444	2.5192
389		0.116283	0.00324444	-0.2411		-0.0601222	0.00903889	-250.827
390		0.116717	0.00348333	0.032		-0.0596333	0.00897778	12.6329
391		0.117211	0.00345556	0.0698		-0.05915	0.00903333	-21.877
392		0.116706	0.00340556	0.1272		-0.05865	0.00909444	-6.9526
393		0.117	0.003	0.3322		-0.0581667	0.00915	-5.7285
394		0.1174	0.0033	0.0823		-0.0577111	0.00932222	-2.787
395		0.116944	0.00316111	0.4448		-0.0572167	0.0094	-6.4579
396		0.117467	0.00311667	-0.0232		-0.0567833	0.00961667	-2.0783
397		0.117178	0.00269444	0.4722		-0.0562889	0.00952222	4.8818
398		0.117261	0.00222778	-0.1621		-0.0558278	0.00969444	-2.6041
399		0.116783	0.00201111	0.4522		-0.0553556	0.00953889	3.6707
400		0.1164	0.00172778	-0.336		-0.0548778	0.00973889	-2.3099
401		0.116078	0.00137222	0.3321		-0.0543722	0.00961667	3.8469
402		0.115756	0.000977778	-0.304		-0.0538667	0.00970556	-4.1874
403		0.115517	0.0014	0.1338		-0.0534111	0.00949444	2.3748
404		0.115183	0.00176111	-0.3163		-0.0529167	0.00939444	6.9701
405		0.115583	0.00205556	-0.0748		-0.0524833	0.00915556	2.1679
406		0.115339	0.00248889	-0.365		-0.0519722	0.00908333	12.0162
407		0.115811	0.00240556	-0.3332		-0.0514944	0.00895	3.9746
408		0.115411	0.00209444	-0.1296		-0.0510667	0.00872778	2.1383
409		0.115122	0.00247778	-0.4404		-0.0505722	0.00868889	11.3566
410		0.115222	0.00198333	0.1151		-0.0501444	0.00843889	1.8746
411		0.115133	0.00249444	-0.3573		-0.0496444	0.00841111	27.3873
412		0.114844	0.00289444	0.0167		-0.0492167	0.00818333	1.9848
413		0.114728	0.00338889	-0.3093		-0.0487389	0.00827222	-5.2941
414		0.114956	0.00382778	0.0752		-0.04825	0.00818333	5.0155
415		0.115133	0.00335	-0.2317		-0.0477611	0.0083	-3.9696
416		0.114783	0.00371667	0.2484		-0.0472889	0.00817222	4.4049
417		0.114711	0.00320556	-0.2279		-0.0467944	0.00826667	-3.8325
418		0.114356	0.00352222	0.2477		-0.0463167	0.00813889	3.2931
419		0.113856	0.00341111	-0.306		-0.0458	0.00817222	-10.9643
420		0.113872	0.00391111	0.1973		-0.0453778	0.00797778	2.0087
421		0.113689	0.00435556	-0.3491		-0.0449056	0.00794444	25.7658
422		0.1141	0.00465556	0.0606		-0.0444167	0.00785	4.1522
423		0.11375	0.00430556	-0.0079		-0.0439111	0.00776667	7.1926
424		0.114056	0.00469444	-0.0262		-0.0434333	0.00787222	-5.4637
425		0.114394	0.0051	0.1622		-0.0429333	0.00780556	5.9718
426		0.11485	0.0049	-0.0595		-0.0424222	0.00785	-20.3289
427		0.114867	0.0044	0.088		-0.0418889	0.0078	9.9596
428		0.114428	0.00413333	-0.0781		-0.0413722	0.00777778	28.4655
429		0.113967	0.00399444	-0.1504		-0.0409111	0.00773889	14.2536
430		0.113833	0.00446111	-0.2111		-0.0404722	0.00751667	2.4552
431		0.113544	0.00485	-0.1945		-0.0400056	0.00736667	3.1357
432		0.113033	0.00488333	-0.2484		-0.0395222	0.00735	92.4427
433		0.113039	0.00439444	-0.1293		-0.03905	0.00727778	4.1965
434		0.112739	0.00402222	-0.065		-0.0385389	0.00717778	4.6828
435		0.112783	0.00351667	-0.2586		-0.0380667	0.00714444	11.4993
436		0.113056	0.0031	-0.0611		-0.0375833	0.00700556	4.1088
437		0.112739	0.0027	-0.1621		-0.0370889	0.00691111	5.4299
438		0.11305	0.00233333	-0.1877		-0.0366556	0.00672222	2.692
439		0.112628	0.00257222	-0.1956		-0.0361611	0.00681667	-8.5511
440		0.112317	0.00221111	0.124		-0.0356778	0.00662222	2.873
441		0.111828	0.00225556	-0.4347		-0.0351833	0.00668889	-6.2695
442		0.112344	0.00232778	0.0633		-0.0347	0.00654444	3.1049
443		0.111844	0.00234444	-0.2909		-0.0342056	0.00646111	8.1029
444		0.11155	0.00276111	-0.3644		-0.0337444	0.00626667	2.8413
445		0.111094	0.00298889	-0.0383		-0.0332667	0.00612778	3.0865
446		0.110567	0.00295	-0.3742		-0.0327722	0.00611111	14.5053
447		0.110467	0.00342778	0.129		-0.0322833	0.00596111	3.4023
448		0.109978	0.00335556	-0.1829		-0.0317889	0.00591111	6.6417
449		0.110456	0.00352778	-0.0909		-0.0312944	0.00580556	4.483
450		0.110356	0.00303889	-0.2098		-0.0308056	0.00575556	6.6995
451		0.110767	0.00328889	-0.2357		-0.0303278	0.0057	6.0118
452		0.11125	0.00320556	-0.2455		-0.0298944	0.00548889	2.1667
453		0.111028	0.00364444	-0.2313		-0.0294056	0.00544444	9.7203
454		0.110556	0.00348333	-0.1243		-0.0289278	0.0053	2.8054

## Sheet: diag_2
		Agent 1				Agent 2
timestep		x pos	y pos	ω_out		x pos	y pos	ω_out
1		0.138889	0.138889	-0.3247		-0.138889	-0.138889	-0.3247
2		0.139394	0.138783	3.806		-0.138444	-0.139139	2.4437
3		0.139294	0.139267	0.241		-0.138372	-0.139633	-1.2285
4		0.13905	0.138828	1.2426		-0.1381	-0.139189	-1.7936
5		0.138611	0.138644	1.1531		-0.138328	-0.138761	-1.3023
6		0.13835	0.138228	1.2054		-0.138417	-0.13825	-1.1461
7		0.138128	0.137767	1.2197		-0.138578	-0.137778	-1.1742
8		0.138067	0.137261	0.9986		-0.13885	-0.137361	-1.4222
9		0.137733	0.136883	1.2397		-0.138906	-0.136856	-1.342
10		0.13745	0.136444	1.2167		-0.138956	-0.136344	-1.0969
11		0.137283	0.135989	1.2709		-0.139133	-0.13585	-1.2393
12		0.137094	0.135511	1.1665		-0.139461	-0.135461	-1.4807
13		0.13675	0.135167	1.2187		-0.139539	-0.134967	-1.1395
14		0.1366	0.134683	1.2393		-0.139717	-0.134511	-1.1852
15		0.136383	0.134206	1.2578		-0.140056	-0.134139	-1.4107
16		0.136117	0.133761	1.1405		-0.140217	-0.133694	-1.1817
17		0.135839	0.133333	1.354		-0.140383	-0.133217	-1.1889
18		0.135672	0.132861	1.1307		-0.140644	-0.132789	-1.2883
19		0.135494	0.132383	1.0468		-0.140767	-0.132317	-1.2432
20		0.135294	0.131917	1.2156		-0.140778	-0.131806	-1.2413
21		0.135072	0.131461	1.1547		-0.140794	-0.131322	-1.0387
22		0.134961	0.130956	1.2702		-0.140872	-0.130828	-1.2105
23		0.134722	0.130522	1.216		-0.14105	-0.130344	-1.1785
24		0.134489	0.130111	1.2758		-0.1412	-0.129867	-1.184
25		0.134294	0.129661	1.2055		-0.141444	-0.129428	-1.2444
26		0.134122	0.129211	1.1231		-0.14165	-0.128961	-1.3524
27		0.133978	0.128733	0.9264		-0.141656	-0.128472	-1.1169
28		0.133772	0.128283	1.3007		-0.141561	-0.127978	-1.2231
29		0.133689	0.127794	0.9383		-0.141678	-0.127489	-1.1024
30		0.133594	0.127339	1.1943		-0.14175	-0.126983	-1.3443
31		0.1335	0.12685	0.8821		-0.141817	-0.126483	-1.0984
32		0.133411	0.126339	1.1556		-0.141728	-0.126006	-1.2498
33		0.1332	0.125883	1.189		-0.141906	-0.125544	-1.3182
34		0.133056	0.125411	1.0161		-0.141978	-0.125039	-1.0677
35		0.133072	0.124911	1.0262		-0.142022	-0.124556	-1.2549
36		0.132894	0.12445	1.1141		-0.142078	-0.124056	-1.204
37		0.132606	0.124083	1.3903		-0.142078	-0.12355	-1.1444
38		0.13235	0.123644	1.3606		-0.142222	-0.123083	-1.0472
39		0.132272	0.123144	1.2054		-0.142533	-0.122678	-1.2582
40		0.131994	0.1227	1.0958		-0.142667	-0.1222	-1.2492
41		0.131939	0.122194	0.9951		-0.142822	-0.121728	-1.327
42		0.131728	0.12175	1.0796		-0.142883	-0.121222	-1.33
43		0.131433	0.12135	1.2054		-0.142972	-0.120711	-1.2234
44		0.131222	0.120922	1.1669		-0.143261	-0.120311	-1.3793
45		0.131039	0.120472	1.029		-0.143289	-0.119806	-1.0253
46		0.130911	0.119978	1.2861		-0.143389	-0.119306	-1.3154
47		0.130594	0.119583	1.2131		-0.143483	-0.1188	-1.0725
48		0.1305	0.119089	1.2278		-0.143661	-0.118333	-1.2942
49		0.130278	0.118644	1.0973		-0.143911	-0.117922	-1.4436
50		0.129972	0.118233	1.1855		-0.144017	-0.117428	-1.2572
51		0.1298	0.117761	1.1877		-0.144	-0.116928	-1.011
52		0.12975	0.117256	1.1645		-0.144094	-0.116444	-1.1072
53		0.129594	0.116783	1.1951		-0.144233	-0.115956	-1.1704
54		0.12955	0.116289	1.0642		-0.144339	-0.115467	-1.1521
55		0.129517	0.115789	0.9867		-0.144383	-0.114978	-1.162
56		0.12945	0.115283	1.1077		-0.144511	-0.114478	-1.3777
57		0.129367	0.114789	0.8209		-0.144633	-0.113994	-1.1831
58		0.129217	0.114294	1.113		-0.144594	-0.113489	-1.3489
59		0.128933	0.113867	1.1571		-0.144694	-0.113	-1.2276
60		0.128833	0.113394	1.0032		-0.144811	-0.112517	-1.2217
61		0.1287	0.112928	1.0566		-0.144822	-0.112011	-1.2441
62		0.128589	0.112417	0.9579		-0.144817	-0.1115	-1.2016
63		0.128389	0.11195	1.1524		-0.144856	-0.111	-1.2063
64		0.128217	0.111478	1.1729		-0.144867	-0.1105	-1.0634
65		0.128122	0.110989	1.1162		-0.144894	-0.109994	-1.045
66		0.128128	0.110483	1.064		-0.144994	-0.109494	-1.2214
67		0.128028	0.11	1.0595		-0.145061	-0.109006	-1.2688
68		0.127789	0.109544	1.1561		-0.145044	-0.108522	-1.146
69		0.127556	0.109094	1.2628		-0.1452	-0.108078	-1.2053
70		0.127533	0.108567	1.0153		-0.145228	-0.107561	-1.0393
71		0.127456	0.108089	1.1814		-0.145239	-0.107056	-1.2228
72		0.127439	0.107578	0.8815		-0.145311	-0.106556	-1.159
73		0.127394	0.107078	0.9523		-0.145267	-0.10605	-1.3339
74		0.127172	0.106633	1.1095		-0.145194	-0.105533	-1.0987
75		0.127133	0.106144	1.1367		-0.145261	-0.105017	-1.2394
76		0.126972	0.105667	1.1346		-0.145411	-0.104533	-1.2657
77		0.126917	0.105172	0.9061		-0.14545	-0.104033	-1.1137
78		0.126883	0.10465	1.083		-0.145506	-0.103528	-1.3618
79		0.12685	0.104144	0.8348		-0.145578	-0.103033	-1.21
80		0.126717	0.103689	1.0347		-0.145417	-0.102556	-1.2413
81		0.126606	0.103211	1.069		-0.145394	-0.102061	-1.1475
82		0.126567	0.102717	1.0475		-0.14545	-0.101561	-1.2416
83		0.12635	0.102244	1.2153		-0.145456	-0.101061	-1.1908
84		0.126228	0.101761	1.0835		-0.145678	-0.100606	-1.3483
85		0.126	0.101278	1.1706		-0.145728	-0.100117	-1.1729
86		0.1261	0.100772	0.7692		-0.145722	-0.0996278	-1.0535
87		0.125972	0.100267	1.2501		-0.1456	-0.0991222	-1.2673
88		0.125833	0.0997722	1.0367		-0.145822	-0.0986778	-1.145
89		0.125811	0.0992778	0.9926		-0.145922	-0.0981944	-1.3058
90		0.12575	0.0987944	0.8723		-0.145983	-0.0977056	-1.2473
91		0.125672	0.0982833	0.9993		-0.145956	-0.0972056	-1.3252
92		0.125528	0.0978056	1.0165		-0.145911	-0.0967056	-1.1644
93		0.125406	0.0972889	1.1471		-0.145889	-0.0962	-1.2327
94		0.125339	0.0967833	0.9371		-0.1459	-0.0956889	-1.055
95		0.125372	0.0963	1.0141		-0.145783	-0.0951944	-1.2372
96		0.125283	0.0958056	1.0437		-0.145722	-0.0947	-1.1234
97		0.125133	0.0953278	1.1199		-0.145606	-0.0942278	-1.0829
98		0.124939	0.0948722	1.2786		-0.145694	-0.0937333	-1.2784
99		0.124883	0.0943722	0.8867		-0.1459	-0.0932611	-1.1194
100		0.124828	0.0938889	1.0958		-0.14595	-0.0927611	-1.395
101		0.124611	0.0934444	1.0513		-0.145989	-0.0922444	-1.169
102		0.124561	0.0929333	0.9807		-0.146111	-0.0917556	-1.3412
103		0.124367	0.0924556	1.0914		-0.146083	-0.0912889	-1.1956
104		0.124317	0.09195	1.0243		-0.146044	-0.0907833	-1.1229
105		0.124256	0.0914611	1.0742		-0.145994	-0.0902778	-1.1314
106		0.124272	0.0909444	0.9383		-0.146183	-0.0898278	-1.3792
107		0.124144	0.0904722	0.9241		-0.146061	-0.0893389	-1.1645
108		0.124117	0.0899556	0.9979		-0.145889	-0.0888833	-1.1842
109		0.124	0.0894722	1.0176		-0.1459	-0.0884	-1.2926
110		0.12385	0.0889833	0.9844		-0.145856	-0.0878889	-1.0921
111		0.123856	0.0885111	0.9598		-0.145911	-0.0874	-1.244
112		0.123767	0.0879889	0.988		-0.145722	-0.0869333	-1.0552
113		0.123789	0.0874833	1.0525		-0.1458	-0.0864167	-1.2705
114		0.12365	0.087	1.0387		-0.145789	-0.0859333	-1.077
115		0.123694	0.0865056	1.0238		-0.145794	-0.0854389	-1.1688
116		0.123733	0.0860278	0.8826		-0.145861	-0.0849278	-1.2183
117		0.12365	0.0855222	1.0347		-0.145794	-0.0844222	-1.2187
118		0.123428	0.0850667	1.1632		-0.145756	-0.0839333	-1.1449
119		0.123378	0.0845722	1.024		-0.145794	-0.0834278	-1.0677
120		0.123383	0.0840611	1.0298		-0.14575	-0.0829278	-1.1613
121		0.123494	0.0835889	0.8394		-0.145867	-0.08245	-1.3324
122		0.123378	0.0830889	0.9409		-0.145639	-0.0819667	-1.2108
123		0.1233	0.0825833	1.0598		-0.145789	-0.0814889	-1.4278
124		0.123144	0.0821111	0.9414		-0.145756	-0.0810111	-1.1279
125		0.123161	0.0816	0.9711		-0.1455	-0.0805722	-1.1361
126		0.123178	0.0810889	0.9584		-0.145456	-0.0800889	-1.1783
127		0.123344	0.0806389	0.7935		-0.145411	-0.0796	-1.2685
128		0.123439	0.08015	0.7435		-0.145278	-0.0791333	-1.3157
129		0.123283	0.0797	1.0551		-0.145061	-0.0786722	-1.2137
130		0.123328	0.0791944	0.8764		-0.1451	-0.0781833	-1.1191
131		0.123306	0.0786833	1.0761		-0.144956	-0.0777056	-1.2059
132		0.12345	0.0782111	0.8686		-0.145006	-0.0772056	-1.2148
133		0.123378	0.0777222	0.9619		-0.144867	-0.0767222	-1.2059
134		0.123422	0.0772278	0.9033		-0.144756	-0.0762167	-1.1561
135		0.123394	0.0767333	0.9441		-0.144733	-0.0757167	-1.2328
136		0.123383	0.0762333	0.9084		-0.144528	-0.07525	-1.0496
137		0.123461	0.0757222	0.9702		-0.144317	-0.0747944	-1.1091
138		0.123633	0.0752556	0.8496		-0.14435	-0.0742722	-1.2512
139		0.123617	0.0747556	0.8802		-0.1442	-0.0738	-1.1893
140		0.12355	0.0742611	1.0339		-0.144083	-0.0733111	-1.2275
141		0.123467	0.0737833	1.0046		-0.143983	-0.0728278	-1.0875
142		0.123467	0.0732833	1.018		-0.143889	-0.0723444	-1.134
143		0.123444	0.0728056	0.9838		-0.143844	-0.0718389	-1.1666
144		0.123389	0.0723222	0.9799		-0.143683	-0.0713667	-1.0281
145		0.123467	0.0718056	0.9627		-0.143572	-0.0708778	-1.1214
146		0.123561	0.0713167	0.8365		-0.143378	-0.0704333	-1.1417
147		0.123583	0.0708278	0.9388		-0.143289	-0.0699444	-1.2921
148		0.1237	0.0703278	0.733		-0.143117	-0.0694778	-1.1447
149		0.123844	0.0698333	0.8458		-0.1428	-0.0690944	-1.3748
150		0.123694	0.0693611	0.9196		-0.142683	-0.0685833	-1.1724
151		0.1237	0.0688222	0.9696		-0.142378	-0.0681833	-1.1179
152		0.123833	0.0683056	0.8273		-0.1423	-0.0676889	-1.1573
153		0.123806	0.0677889	0.9583		-0.142094	-0.0672333	-1.2157
154		0.123722	0.0672778	0.9724		-0.141939	-0.0667722	-1.112
155		0.123883	0.0668111	0.8189		-0.141783	-0.0662778	-1.0316
156		0.123872	0.0663167	1.0957		-0.141628	-0.0658	-1.2547
157		0.12385	0.0657889	0.8685		-0.141683	-0.0653	-1.1848
158		0.123772	0.0652889	0.9572		-0.141428	-0.0648667	-1.1234
159		0.123867	0.0648111	0.8016		-0.1413	-0.0643944	-1.2102
160		0.123883	0.0643	0.9105		-0.141106	-0.0639333	-1.2633
161		0.123878	0.0637778	0.8185		-0.141056	-0.0634389	-1.2691
162		0.123928	0.0632889	0.7641		-0.140817	-0.0630111	-1.1904
163		0.123939	0.0627889	0.9155		-0.140556	-0.0625833	-1.1417
164		0.123944	0.0622667	0.9499		-0.140372	-0.0620944	-1.1678
165		0.123906	0.0617944	0.9224		-0.140344	-0.0616056	-1.1931
166		0.123789	0.0613111	1.0527		-0.140161	-0.0611389	-1.0984
167		0.123772	0.0608056	1.0244		-0.140111	-0.0606389	-1.0846
168		0.123933	0.0603167	0.8692		-0.140083	-0.0601444	-1.157
169		0.123994	0.0598278	0.8759		-0.139922	-0.05965	-1.2381
170		0.123983	0.0593389	0.8692		-0.139694	-0.0592111	-1.2321
171		0.123994	0.0588444	0.8699		-0.139411	-0.0587944	-1.0675
172		0.124094	0.0583278	0.8863		-0.139333	-0.0583111	-1.2338
173		0.124072	0.0578278	0.8969		-0.139189	-0.0578333	-1.1241
174		0.124106	0.0573111	0.8897		-0.139072	-0.0573389	-1.1394
175		0.124133	0.0568056	0.973		-0.138878	-0.0568667	-1.1745
176		0.124194	0.0563111	0.8272		-0.138711	-0.0563944	-1.1149
177		0.124356	0.0558333	0.7886		-0.138583	-0.0559111	-1.1844
178		0.124478	0.0553333	0.7848		-0.138339	-0.0554611	-1.1756
179		0.1245	0.05485	0.9008		-0.138017	-0.0550778	-1.2551
180		0.124417	0.0543667	0.879		-0.137883	-0.0545944	-1.2115
181		0.124556	0.0538611	0.778		-0.137889	-0.0541	-1.2958
182		0.12445	0.0533667	0.9312		-0.137667	-0.0536556	-1.2226
183		0.124494	0.0528611	0.8543		-0.137561	-0.0531611	-1.1259
184		0.124533	0.0523833	0.9127		-0.137472	-0.0526667	-1.2356
185		0.124567	0.0518722	0.8023		-0.137183	-0.0522556	-1.1504
186		0.124572	0.0513667	0.8616		-0.136922	-0.0518167	-1.1601
187		0.124661	0.0508889	0.8513		-0.136644	-0.0513889	-1.1859
188		0.124833	0.0503889	0.7427		-0.136506	-0.0509222	-1.1313
189		0.124811	0.0498778	0.9774		-0.136333	-0.0504444	-1.2448
190		0.124811	0.0493722	0.8691		-0.136189	-0.0499556	-1.0488
191		0.124778	0.0488778	1.0268		-0.135922	-0.0495222	-1.1944
192		0.124933	0.0484111	0.7185		-0.135678	-0.0490833	-0.9741
193		0.125089	0.04795	1.0272		-0.135417	-0.0486611	-1.275
194		0.125133	0.0474611	0.7271		-0.135333	-0.0481722	-1.0182
195		0.125339	0.0470111	0.9298		-0.13495	-0.04785	-1.48
196		0.125272	0.0465222	0.7265		-0.134894	-0.0473389	-1.1212
197		0.125372	0.0460167	0.9112		-0.134694	-0.0469056	-1.2859
198		0.125478	0.0455167	0.7108		-0.134378	-0.0465222	-1.1529
199		0.12565	0.0450389	0.7741		-0.134078	-0.0461389	-1.3439
200		0.125622	0.0445556	0.7434		-0.133767	-0.0457333	-1.2534
201		0.125606	0.0440778	0.9232		-0.133478	-0.0453111	-1.2457
202		0.125644	0.0435833	0.8051		-0.133272	-0.0448722	-1.0672
203		0.125867	0.0431278	0.8991		-0.132933	-0.0445222	-1.279
204		0.125911	0.0426333	0.7976		-0.132717	-0.0440722	-1.1889
205		0.126061	0.0421611	0.7501		-0.132389	-0.0437056	-1.2847
206		0.125994	0.0416444	0.9212		-0.132056	-0.0433444	-1.3234
207		0.125906	0.04115	0.8461		-0.131889	-0.0428722	-1.1767
208		0.125983	0.0406556	0.813		-0.13175	-0.0424222	-1.1786
209		0.126017	0.0401722	0.8946		-0.131433	-0.0420278	-1.2068
210		0.126017	0.0396778	0.9036		-0.131256	-0.0415667	-1.1603
211		0.126133	0.0391889	0.8275		-0.131078	-0.0410833	-1.2205
212		0.126111	0.0386722	0.9199		-0.130767	-0.0407	-1.1859
213		0.126156	0.0381667	0.9032		-0.130583	-0.0402278	-1.1124
214		0.126222	0.0376556	0.8503		-0.130394	-0.0397556	-1.1393
215		0.126344	0.0371778	0.8508		-0.130094	-0.0393556	-1.1247
216		0.126428	0.0366611	0.8016		-0.1299	-0.0388944	-1.126
217		0.126611	0.0361889	0.7994		-0.129556	-0.0385722	-1.2848
218		0.126678	0.0356944	0.8032		-0.129283	-0.0381778	-1.234
219		0.126728	0.0351778	0.8692		-0.129011	-0.0377667	-1.1299
220		0.126889	0.0347	0.8715		-0.128794	-0.0373111	-1.1517
221		0.127044	0.0342222	0.8306		-0.128567	-0.0368611	-1.1086
222		0.127139	0.0337222	0.9034		-0.128344	-0.0364222	-1.2528
223		0.127167	0.0332278	0.7798		-0.128194	-0.0359389	-1.0524
224		0.127272	0.0327333	0.9311		-0.127878	-0.0355778	-1.2007
225		0.127378	0.0322333	0.815		-0.127644	-0.0351389	-1.1392
226		0.127528	0.0317444	0.8159		-0.127361	-0.0347111	-1.1673
227		0.127617	0.0312889	0.8238		-0.127067	-0.0343278	-1.2186
228		0.1277	0.0307889	0.8084		-0.126822	-0.0338944	-1.1923
229		0.127744	0.0302889	0.7873		-0.126489	-0.0335167	-1.1962
230		0.127794	0.0297778	0.8626		-0.126239	-0.0330778	-1.2162
231		0.127839	0.0292667	0.7738		-0.126006	-0.0326611	-1.151
232		0.127911	0.0287944	0.7644		-0.12575	-0.0322556	-1.1505
233		0.128089	0.0283222	0.735		-0.125528	-0.0318167	-1.268
234		0.128256	0.0278333	0.6587		-0.125267	-0.0314167	-1.221
235		0.128372	0.02735	0.7802		-0.124939	-0.0310333	-1.314
236		0.128367	0.0268611	0.7986		-0.124622	-0.0306667	-1.2834
237		0.12835	0.0263444	0.8006		-0.124322	-0.0302778	-1.1847
238		0.128417	0.0258167	0.8612		-0.124044	-0.0298611	-1.2262
239		0.128478	0.0252944	0.7995		-0.123706	-0.0295	-1.1974
240		0.128667	0.02485	0.7655		-0.123422	-0.0290722	-1.1283
241		0.128828	0.0243889	0.778		-0.123072	-0.0287444	-1.3804
242		0.128778	0.0238667	0.7545		-0.122839	-0.0283	-1.194
243		0.128761	0.0233667	0.9336		-0.122606	-0.0278389	-1.2164
244		0.128828	0.0228833	0.8612		-0.12245	-0.0273722	-1.1185
245		0.129022	0.0224333	0.7962		-0.122167	-0.0269778	-1.1692
246		0.128944	0.0219278	1.0348		-0.12185	-0.0265833	-1.2452
247		0.128978	0.0214333	0.7858		-0.121756	-0.0260778	-1.0512
248		0.129233	0.021	0.8138		-0.121483	-0.0256333	-1.2181
249		0.129356	0.0205056	0.7144		-0.121133	-0.0252667	-1.3761
250		0.1294	0.02	0.6733		-0.12075	-0.0249222	-1.281
251		0.12945	0.0195111	0.7399		-0.12045	-0.0245167	-1.2889
252		0.129472	0.0190278	0.7294		-0.120178	-0.0240944	-1.2553
253		0.12955	0.0185167	0.6752		-0.119878	-0.0237	-1.2888
254		0.129567	0.0180056	0.7481		-0.119522	-0.0233444	-1.4165
255		0.129622	0.0175	0.6708		-0.119239	-0.0229389	-1.2331
256		0.129683	0.0170056	0.7989		-0.118911	-0.0225111	-1.3008
257		0.129622	0.0165278	0.8642		-0.1186	-0.0220944	-1.1828
258		0.129728	0.0160278	0.7965		-0.118317	-0.0216833	-1.0958
259		0.129911	0.0155556	0.8364		-0.117928	-0.0213667	-1.3142
260		0.130033	0.0150722	0.6341		-0.117567	-0.02105	-1.3321
261		0.130139	0.0145556	0.6784		-0.117178	-0.0207167	-1.4867
262		0.130128	0.0140722	0.6016		-0.116861	-0.0203222	-1.2796
263		0.130211	0.0135667	0.655		-0.116394	-0.0201222	-2.1275
264		0.129856	0.0132278	0.5954		-0.115961	-0.0198778	-1.8882
265		0.129633	0.0127778	0.5489		-0.115539	-0.0196111	-1.6797
266		0.129661	0.0122833	0.3893		-0.115067	-0.01945	-2.8213
267		0.129167	0.0122222	0.4224		-0.114622	-0.0192167	-2.1616
268		0.128772	0.0118833	0.6309		-0.114228	-0.0188944	-1.6103
269		0.128622	0.0113944	0.6854		-0.113806	-0.0186222	-1.6698
270		0.128511	0.0109056	0.597		-0.113494	-0.0182333	-1.3691
271		0.128544	0.0104056	0.6444		-0.113017	-0.0180833	-3.2586
272		0.128061	0.0105222	0.3415		-0.112583	-0.0178056	-1.8155
273		0.127839	0.0100444	0.6145		-0.112228	-0.0174833	-1.7297
274		0.127744	0.00956667	0.3827		-0.111883	-0.0171222	-1.3762
275		0.127739	0.00907222	0.7109		-0.1114	-0.0169167	-2.3613
276		0.127378	0.00873889	0.3631		-0.111139	-0.0164778	-1.2861
277		0.127306	0.00825	0.9264		-0.110778	-0.0161333	-1.6731
278		0.127339	0.00775	0.4098		-0.110472	-0.0157167	-1.0793
279		0.127561	0.00729444	0.8095		-0.110028	-0.0154833	-2.0592
280		0.127306	0.00688889	0.5032		-0.109817	-0.0150333	-1.2487
281		0.1275	0.00642778	0.6863		-0.109433	-0.0147389	-1.6707
282		0.127567	0.00593333	0.3689		-0.109061	-0.0144111	-1.4068
283		0.1275	0.00541111	0.7217		-0.108589	-0.0142889	-4.4666
284		0.127461	0.0059	0.3126		-0.1082	-0.0139667	-1.402
285		0.127544	0.00541667	0.5985		-0.107739	-0.0138222	-3.4297
286		0.127044	0.0055	0.0831		-0.107367	-0.0135167	-1.4637
287		0.127178	0.00502222	0.4616		-0.106883	-0.0134	-4.1278
288		0.1269	0.00544444	0.2401		-0.10645	-0.0131444	-1.7822
289		0.1268	0.00494444	0.4589		-0.10595	-0.0130111	-3.7594
290		0.126356	0.00518889	0.1894		-0.105539	-0.0127444	-1.7052
291		0.126328	0.00468333	0.4552		-0.105033	-0.0126222	-3.715
292		0.125944	0.005	0.3302		-0.104678	-0.0122778	-1.4928
293		0.126006	0.00449444	0.6102		-0.104239	-0.0120056	-2.0592
294		0.125906	0.00399444	0.2888		-0.103822	-0.0117722	-1.9453
295		0.125728	0.00354444	0.4698		-0.103411	-0.0114833	-2.0101
296		0.125656	0.00303333	0.2827		-0.102978	-0.0112333	-1.8252
297		0.125489	0.00258333	0.5224		-0.102494	-0.0110944	-3.4802
298		0.125011	0.00271111	0.2228		-0.1021	-0.0108	-1.6941
299		0.124944	0.00221111	0.5058		-0.101594	-0.0107278	-5.7025
300		0.12535	0.00251667	0.101		-0.101194	-0.0104056	-1.721
301		0.125261	0.00202222	0.4663		-0.100717	-0.0103056	-4.2423
302		0.124983	0.00246111	0.1481		-0.100328	-0.00999444	-1.6446
303		0.124944	0.00193889	0.5273		-0.0998611	-0.0100333	-85.9533
304		0.124683	0.00235556	-0.0459		-0.0994222	-0.00978889	-1.8604
305		0.124544	0.00187222	0.4418		-0.0989556	-0.00981667	26.2192
306		0.124872	0.00223889	0.1661		-0.09855	-0.00957778	-1.8793
307		0.124622	0.00181667	0.6013		-0.0980778	-0.00948889	-5.7677
308		0.125083	0.00202778	0.2082		-0.0976944	-0.00916111	-1.4166
309		0.125194	0.00156111	0.5582		-0.0971778	-0.00913333	-8.6303
310		0.1248	0.00125556	0.2967		-0.0968278	-0.00879444	-1.4235
311		0.124878	0.000783333	0.4993		-0.0963333	-0.00870556	-5.7759
312		0.125256	0.00114444	-0.0319		-0.0958833	-0.00848333	-2.1848
313		0.1249	0.0008	0.591		-0.0953944	-0.00856667	5.418
314		0.125222	0.000422222	-0.0982		-0.0949444	-0.00837222	-1.9147
315		0.125089	-5.55556e-05	0.3652		-0.0944333	-0.00843889	11.4849
316		0.125306	-0.000522222	-0.052		-0.0939833	-0.00820556	-2.2515
317		0.125039	-0.000927778	0.3414		-0.0935056	-0.00811667	-8.8586
318		0.124622	-0.00121111	0.1681		-0.0930222	-0.00797222	-3.2819
319		0.12415	-0.00106667	0.4354		-0.0925333	-0.00787778	-5.7764
320		0.124606	-0.000816667	0.1619		-0.0921222	-0.00761667	-2.0341
321		0.124333	-0.00123333	0.4716		-0.0916444	-0.00757778	-10.4873
322		0.124117	-0.000772222	0.1423		-0.0913556	-0.00719444	-1.4559
323		0.124094	-0.00127778	0.7413		-0.0908556	-0.00706111	-3.6668
324		0.123622	-0.00109444	-0.069		-0.0905611	-0.00665	-1.2562
325		0.123717	-0.00159444	0.7231		-0.0900833	-0.00667778	27.5301
326		0.123439	-0.00116111	0.2403		-0.0897667	-0.00630556	-1.2006
327		0.123533	-0.00165	0.7541		-0.0892778	-0.00628333	309.826
328		0.123328	-0.00118333	-0.0757		-0.0889667	-0.00590556	-1.3126
329		0.123467	-0.00166111	0.6481		-0.0885056	-0.00577778	-4.4282
330		0.123367	-0.00117222	0.3473		-0.0881056	-0.00544444	-1.4424
331		0.123339	-0.00167222	0.6789		-0.0876611	-0.00520556	-2.1647
332		0.123239	-0.00215	0.2213		-0.0872722	-0.00489444	-1.3659
333		0.123439	-0.00260556	0.5399		-0.0867833	-0.00482778	-6.2131
334		0.123961	-0.00261111	0.2472		-0.0864167	-0.00450556	-1.6034
335		0.124028	-0.00312222	0.481		-0.0860222	-0.00418333	-1.9519
336		0.123883	-0.00358333	0.3462		-0.08555	-0.00401111	-2.5266
337		0.123467	-0.00385	0.4313		-0.0851	-0.0038	-2.3383
338		0.123133	-0.00422778	0.4422		-0.0846722	-0.00355556	-1.8353
339		0.122989	-0.00472222	0.4521		-0.0842333	-0.00332222	-2.1617
340		0.122839	-0.00518889	0.1877		-0.0838056	-0.00311111	-2.0883
341		0.122594	-0.00565	0.3546		-0.0833333	-0.00297222	-3.6644
342		0.122111	-0.00551667	0.002		-0.0828778	-0.00275	-2.27
343		0.121767	-0.00587778	0.4267		-0.0823722	-0.00283333	7.7972
344		0.121783	-0.00537222	-0.2606		-0.0818778	-0.00276111	-6.1723
345		0.122283	-0.00537222	0.2673		-0.0814	-0.00284444	4.9602
346		0.122328	-0.00584444	-0.0041		-0.0809611	-0.00263333	-2.3519
347		0.121994	-0.00621111	0.343		-0.0804556	-0.00258333	-8.4871
348		0.121733	-0.00663889	0.0023		-0.0799833	-0.00241667	-2.4176
349		0.121289	-0.00681667	0.624		-0.0794889	-0.0024	128.16
350		0.120878	-0.00656667	-0.099		-0.0791944	-0.00201667	-1.3334
351		0.121	-0.00703889	0.5558		-0.0786833	-0.00208333	10.6323
352		0.120956	-0.00752778	-0.3738		-0.0782667	-0.00177222	-1.4791
353		0.120989	-0.00806111	0.5699		-0.0778611	-0.00203333	1.9421
354		0.120783	-0.00759444	-0.3446		-0.0774833	-0.00168889	-1.5124
355		0.120894	-0.00810556	0.4267		-0.0770167	-0.00187778	2.761
356		0.120456	-0.00787222	-0.2587		-0.0765611	-0.00164444	-2.1529
357		0.120044	-0.00822222	0.6203		-0.07605	-0.00162778	19.4233
358		0.120472	-0.00795	-0.0754		-0.0756778	-0.00125556	-1.3843
359		0.120594	-0.00842778	0.5923		-0.0751667	-0.00123889	-11.7133
360		0.120922	-0.00806667	0.1391		-0.0748278	-0.000877778	-1.4783
361		0.121139	-0.00853889	0.5525		-0.0743222	-0.000861111	-13.9842
362		0.121333	-0.00901111	-0.132		-0.0739278	-0.000561111	-1.4841
363		0.121517	-0.00950556	0.4426		-0.0734556	-0.00065	6.079
364		0.121994	-0.00954444	-0.2545		-0.0729944	-0.000455556	-2.4121
365		0.121656	-0.00991111	0.3253		-0.0725056	-0.000572222	3.9494
366		0.121317	-0.0102944	-0.2119		-0.0720389	-0.000394444	-2.649
367		0.12085	-0.0105222	0.3714		-0.0715556	-0.000461111	5.8222
368		0.121294	-0.0107111	-0.1412		-0.0711556	-0.000161111	-1.8002
369		0.121128	-0.0111889	0.4998		-0.0706611	-0.000183333	19.587
370		0.121561	-0.011	0.2004		-0.0702278	3.88889e-05	-2.2473
371		0.121456	-0.0115	0.0668		-0.0697222	0.000144444	-3.9035
372		0.121106	-0.0111167	0.3088		-0.0692556	0.000127778	18.2036
373		0.121478	-0.0114444	-0.0221		-0.0687889	0.0003	-3.1955
374		0.120956	-0.0114667	0.1005		-0.0682611	0.000255556	10.0411
375		0.120583	-0.0118167	-0.1544		-0.0677611	0.000316667	-7.6354
376		0.120672	-0.0123	0.1157		-0.0673389	9.44444e-05	2.1994
377		0.120294	-0.0119611	-0.4888		-0.0668444	0.000188889	-4.7542
378		0.120183	-0.0114667	-0.0372		-0.0664278	-0.0001	1.751
379		0.120067	-0.0109722	-0.4763		-0.0659444	1.11111e-05	-4.9608
380		0.120128	-0.0104722	0.1099		-0.0655	-0.000238889	1.8032
381		0.119906	-0.0100111	-0.6575		-0.0649889	-0.00015	-7.8166
382		0.119883	-0.0105333	0.0834		-0.0645611	-0.000383333	1.6912
383		0.119844	-0.0100167	-0.4705		-0.06405	-0.000355556	-10.7368
384		0.119711	-0.00955	0.0591		-0.0635778	-0.000527778	2.8138
385		0.1192	-0.00948333	-0.4478		-0.0630944	-0.000416667	-5.1402
386		0.119361	-0.00898889	0.0984		-0.06265	-0.000611111	2.5681
387		0.118922	-0.00877778	-0.4556		-0.06215	-0.000672222	7.6366
388		0.119072	-0.00827222	-0.1034		-0.0616833	-0.000866667	2.2698
389		0.118794	-0.00786111	-0.3323		-0.0611722	-0.000888889	39.003
390		0.118889	-0.00737778	-0.0544		-0.0606833	-0.000966667	8.4121
391		0.118656	-0.00694444	-0.0237		-0.0602	-0.000927778	-76.5569
392		0.118878	-0.0074	0.0417		-0.0597	-0.000888889	-9.6998
393		0.118433	-0.00716667	0.2408		-0.0592167	-0.000844444	-7.0326
394		0.118844	-0.00745	-0.0012		-0.0587556	-0.000688889	-3.1595
395		0.118367	-0.00744444	0.3558		-0.0582556	-0.000622222	-8.0593
396		0.118339	-0.00796667	-0.107		-0.0578167	-0.000422222	-2.299
397		0.117989	-0.00833889	0.3827		-0.0573222	-0.000533333	4.2345
398		0.117794	-0.00877222	-0.2468		-0.0568556	-0.000372222	-2.9523
399		0.117278	-0.00884444	0.3613		-0.0563889	-0.000544444	3.2607
400		0.116822	-0.00897778	-0.4188		-0.0559056	-0.000361111	-2.5963
401		0.116428	-0.00925	0.2408		-0.0554	-0.000494444	3.3839
402		0.115978	-0.00948889	-0.3867		-0.0548944	-0.000422222	-5.0737
403		0.116122	-0.00902778	0.042		-0.0544444	-0.00065	2.182
404		0.115844	-0.00862222	-0.3978		-0.0539556	-0.000766667	5.5864
405		0.116228	-0.00893889	-0.1605		-0.0535278	-0.00101667	2.0119
406		0.116022	-0.00848333	-0.4437		-0.0530167	-0.00110556	8.6426
407		0.115572	-0.00832222	-0.4182		-0.0525444	-0.00125	3.5828
408		0.115094	-0.00848333	-0.2098		-0.0521222	-0.00148333	1.9676
409		0.11485	-0.00807222	-0.5199		-0.0516278	-0.00153333	8.7551
410		0.114489	-0.00771667	0.0345		-0.0512056	-0.00178889	1.751
411		0.114433	-0.0072	-0.431		-0.0507111	-0.00183333	16.0783
412		0.113972	-0.00737778	-0.0579		-0.0502889	-0.00206667	1.8677
413		0.113889	-0.00687778	-0.3825		-0.0498056	-0.00198333	-5.8927
414		0.114317	-0.00661667	0.003		-0.0493167	-0.00208889	4.5319
415		0.114278	-0.00712222	-0.3046		-0.0488278	-0.00197222	-4.2873
416		0.114033	-0.00668333	0.1779		-0.0483556	-0.00211111	4.0363
417		0.113806	-0.00714444	-0.2995		-0.0478611	-0.00202222	-4.1139
418		0.113533	-0.00675556	0.1792		-0.0473833	-0.00216111	3.075
419		0.113022	-0.00678889	-0.3753		-0.0468667	-0.00212778	-12.7583
420		0.113511	-0.00688889	0.131		-0.0464444	-0.00233333	1.9052
421		0.113344	-0.00643333	-0.4188		-0.0459778	-0.00236667	20.5946
422		0.113233	-0.00593333	-0.0072		-0.0454889	-0.00246667	3.8519
423		0.112806	-0.00619444	-0.0807		-0.0449833	-0.00256111	6.6072
424		0.113267	-0.00601111	-0.0933		-0.0445	-0.00246111	-6.0459
425		0.113767	-0.00582778	0.0896		-0.0440056	-0.00253333	5.5623
426		0.114122	-0.00617222	-0.1285		-0.0434944	-0.00249444	-31.5938
427		0.114617	-0.00625556	0.0129		-0.0429611	-0.00255	8.7481
428		0.114194	-0.00596111	-0.1478		-0.04245	-0.00258333	18.5664
429		0.114672	-0.00602222	-0.2214		-0.0419833	-0.00263333	11.8898
430		0.115106	-0.00623889	-0.2771		-0.0415444	-0.00285556	2.3344
431		0.114844	-0.00583333	-0.2639		-0.0410833	-0.00301111	2.9945
432		0.114333	-0.00575556	-0.3142		-0.0406	-0.00303333	41.516
433		0.114061	-0.00616111	-0.199		-0.0401278	-0.00311111	3.9794
434		0.113711	-0.00648333	-0.1309		-0.0396167	-0.00321667	4.3563
435		0.113617	-0.00698333	-0.3274		-0.0391444	-0.00325	10.4383
436		0.113411	-0.00743889	-0.1258		-0.0386667	-0.00339444	3.8584
437		0.113028	-0.00776667	-0.2303		-0.0381722	-0.0035	5.1568
438		0.11325	-0.00819444	-0.2521		-0.0377389	-0.00368889	2.5612
439		0.11285	-0.00792222	-0.2625		-0.0372444	-0.00359444	-9.1906
440		0.112389	-0.00805	0.0596		-0.0367667	-0.0038	2.7459
441		0.111906	-0.00797778	-0.4981		-0.0362667	-0.00373333	-6.6633
442		0.112417	-0.00807778	0.0003		-0.0357833	-0.00388333	2.9848
443		0.111917	-0.00803333	-0.3535		-0.0352944	-0.00396667	7.6997
444		0.111783	-0.00753889	-0.4251		-0.0348333	-0.00416111	2.7457
445		0.111339	-0.00729444	-0.1001		-0.0343556	-0.00430556	2.9935
446		0.110806	-0.00731111	-0.4335		-0.0338611	-0.00432778	13.4038
447		0.111172	-0.00698889	0.0679		-0.0333722	-0.00447778	3.3171
448		0.110678	-0.00705	-0.2424		-0.0328778	-0.00452778	6.4336
449		0.111178	-0.00694444	-0.1512		-0.0323889	-0.00463333	4.3924
450		0.111067	-0.00743333	-0.269		-0.0319	-0.00468333	6.5083
451		0.111506	-0.00723889	-0.2957		-0.0314167	-0.00473889	5.888
452		0.111983	-0.00735556	-0.3051		-0.0309889	-0.00495556	2.1003
453		0.111761	-0.00691667	-0.2912		-0.0304944	-0.005	9.4306
454		0.111267	-0.00696667	-0.1844		-0.0300167	-0.00515	2.7307
455		0.110811	-0.00677778	-0.3663		-0.0295222	-0.00527222	3.4475
456		0.110322	-0.00686111	-0.1426		-0.02905	-0.00546667	2.4635

## Sheet: hori
		Agent 1				Agent 2
timestep		x pos	y pos	ω_out		x pos	y pos	ω_out
1		0.196444	0	-0.3247		-0.196444	0	-0.3247
2		0.196939	-0.000161111	2.5003		-0.195978	-0.000194444	3.2977
3		0.196456	-0.000288889	-0.305		-0.196444	-2.22222e-05	-0.6351
4		0.196839	-0.000622222	1.2095		-0.195944	-0.000172222	3.2014
5		0.196361	-0.000555556	-0.175		-0.1958	0.000294444	-0.8903
6		0.19665	-0.000961111	0.8832		-0.195311	0.000116667	2.9137
7		0.196167	-0.000794444	-0.2545		-0.194972	0.000483333	-1.1842
8		0.196467	-0.00120556	0.6286		-0.194478	0.000438889	16.1638
9		0.195994	-0.00137778	0.0714		-0.194044	0.000711111	-1.8154
10		0.195844	-0.00187778	0.501		-0.19355	0.000577778	4.8046
11		0.195861	-0.00236111	-0.1023		-0.193072	0.000805556	-2.1908
12		0.195583	-0.0028	0.3541		-0.192572	0.000883333	-6.0417
13		0.196067	-0.00273889	0.2385		-0.192078	0.000961111	-8.4726
14		0.195789	-0.00315556	0.1346		-0.1916	0.00106667	-4.9951
15		0.195961	-0.00266111	0.2455		-0.19115	0.00128889	-2.8135
16		0.195483	-0.00285556	0.2786		-0.190678	0.00136111	-7.955
17		0.195322	-0.00333889	0.3058		-0.1902	0.00151111	-4.1789
18		0.195056	-0.00292222	0.1364		-0.189722	0.00167778	-2.7588
19		0.194606	-0.00315556	0.1754		-0.189239	0.00172222	-15.6198
20		0.1941	-0.00321111	0.0961		-0.188728	0.00171111	-46.4917
21		0.193678	-0.0035	0.0094		-0.188256	0.00159444	5.0313
22		0.193839	-0.00398889	-0.1097		-0.187767	0.00151667	10.3545
23		0.193494	-0.00435556	-0.0265		-0.187256	0.00142222	4.4499
24		0.1933	-0.00477778	-0.0578		-0.186756	0.00137778	10.5868
25		0.193083	-0.00522222	-0.0513		-0.186256	0.00138333	48.9844
26		0.193244	-0.00567778	-0.0772		-0.18575	0.00139444	-19.464
27		0.193706	-0.00586111	-0.2203		-0.185283	0.00122778	3.6132
28		0.193239	-0.00602222	-0.1024		-0.184839	0.000994444	2.474
29		0.192794	-0.00580556	-0.5971		-0.184356	0.000844444	3.6501
30		0.1924	-0.00605556	-0.2403		-0.183922	0.000588889	1.9554
31		0.192083	-0.00567778	-0.6895		-0.183467	0.000372222	2.4781
32		0.191644	-0.00539444	-0.3764		-0.18315	0	1.4292
33		0.191733	-0.00490556	-0.5437		-0.182678	-0.000138889	3.4714
34		0.1913	-0.00513889	-0.3598		-0.182289	-0.000477778	1.6761
35		0.191128	-0.00466667	-0.6462		-0.181844	-0.000661111	2.8781
36		0.19065	-0.00455556	-0.3031		-0.18145	-0.000977778	1.5097
37		0.190822	-0.00412222	-0.3687		-0.181011	-0.00122778	2.368
38		0.190561	-0.00368333	-0.1257		-0.1806	-0.00148889	2.0883
39		0.1903	-0.00325	-0.3556		-0.180094	-0.00145556	-25.238
40		0.190806	-0.00339444	0.0209		-0.179628	-0.00163889	2.7065
41		0.190311	-0.0033	-0.4598		-0.179139	-0.00156667	-5.8958
42		0.190767	-0.00311111	0.1135		-0.178672	-0.00177778	2.5426
43		0.190417	-0.00276111	-0.2053		-0.178156	-0.00171667	-16.8526
44		0.190272	-0.00230556	0.1106		-0.177672	-0.00165	-8.3896
45		0.190067	-0.00274444	0.0187		-0.177161	-0.00169444	6.2296
46		0.190572	-0.00283889	-0.0005		-0.176656	-0.00163889	-14.7632
47		0.190183	-0.00316111	0.1994		-0.17615	-0.00173333	7.1004
48		0.190528	-0.0028	-0.0213		-0.175667	-0.00159444	-3.7055
49		0.190128	-0.00250556	0.2065		-0.175206	-0.00148333	-4.2173
50		0.189928	-0.00203333	0.3193		-0.174711	-0.00135556	-3.5036
51		0.189461	-0.00185	0.3163		-0.174211	-0.00133889	-30.7204
52		0.189856	-0.00152778	0.033		-0.173739	-0.00121667	-4.1435
53		0.189639	-0.00107778	0.2876		-0.173228	-0.00117222	-11.4024
54		0.189767	-0.0006	0.0017		-0.17275	-0.00105	-5.0181
55		0.189839	-0.000105556	-0.0146		-0.17225	-0.00106667	16.6325
56		0.189572	-0.00055	-0.0863		-0.171744	-0.000972222	-6.45
57		0.190072	-0.000494444	-0.1647		-0.171244	-0.000972222	14.163
58		0.190083	2.22222e-05	-0.0328		-0.170744	-0.00102778	7.4632
59		0.190361	0.000455556	0.0344		-0.17025	-0.00102222	-130.899
60		0.190572	0.000888889	-0.0897		-0.16975	-0.000994444	-12.9834
61		0.191011	0.000688889	0.0461		-0.169244	-0.00105	9.3433
62		0.190489	0.000688889	-0.2322		-0.168739	-0.00108333	14.1908
63		0.190539	0.00119444	0.0479		-0.168239	-0.00115556	4.5802
64		0.190417	0.000705556	-0.0561		-0.167744	-0.00121667	10.3269
65		0.190078	0.000338889	-0.0437		-0.16725	-0.00131667	4.9286
66		0.190233	-0.000138889	-0.2322		-0.166739	-0.00131111	-60.8354
67		0.19	0.0003	-0.0044		-0.166256	-0.00140556	4.9471
68		0.190028	-0.000216667	-0.0349		-0.165772	-0.00146111	9.5407
69		0.189528	-0.000122222	0.1724		-0.165306	-0.00140556	-9.7567
70		0.189011	-5e-05	-0.0288		-0.164789	-0.00142778	168.461
71		0.189144	-0.000516667	0.1116		-0.164283	-0.00144444	27.6406
72		0.188672	-0.000311111	-0.2585		-0.163778	-0.00141667	-15.5716
73		0.188189	-0.000427778	-0.103		-0.163289	-0.00153333	4.0443
74		0.187839	-0.000783333	-0.1101		-0.162778	-0.00163889	4.8267
75		0.187911	-0.00126667	-0.1318		-0.162261	-0.00168889	8.3487
76		0.1877	-0.000811111	-0.0081		-0.161756	-0.00167222	-36.9522
77		0.188	-0.000422222	-0.1689		-0.16125	-0.00170556	13.6728
78		0.188211	6.11111e-05	-0.0702		-0.160744	-0.00168333	242.382
79		0.187844	-0.0003	-0.2192		-0.160244	-0.00168333	-62.6243
80		0.188311	-0.000233333	-0.0053		-0.159772	-0.00186111	2.9068
81		0.187833	-0.000122222	-0.2582		-0.159278	-0.0019	17.1776
82		0.187817	-0.000622222	-0.0623		-0.158783	-0.00199444	6.1064
83		0.1883	-0.000811111	0.1032		-0.158289	-0.00203333	36.7132
84		0.18855	-0.00124444	0.015		-0.157811	-0.00185	-3.2444
85		0.188028	-0.00113889	0.4286		-0.157322	-0.00182222	84.5596
86		0.187511	-0.00118889	-0.42		-0.15685	-0.00168889	-2.8312
87		0.186994	-0.00124444	0.4963		-0.156372	-0.00188333	2.5603
88		0.186572	-0.00095	-0.2847		-0.156006	-0.00155	-1.5706
89		0.186611	-0.00145	0.464		-0.155517	-0.00158889	30.7965
90		0.18705	-0.00166667	-0.2177		-0.155117	-0.00129444	-1.8119
91		0.186972	-0.00217222	0.4258		-0.154622	-0.00134444	6.3295
92		0.187472	-0.00214444	-0.1156		-0.154156	-0.00116111	-2.3677
93		0.187061	-0.00248333	0.4605		-0.15365	-0.00122778	8.7857
94		0.186633	-0.00221111	-0.2158		-0.153172	-0.00103889	-2.4244
95		0.1863	-0.00257222	0.2681		-0.152694	-0.00120556	3.1049
96		0.185794	-0.00256667	-0.2234		-0.152206	-0.00111667	-4.8112
97		0.18595	-0.00209444	0.2931		-0.151767	-0.00132778	2.7627
98		0.185578	-0.00176111	-0.027		-0.151306	-0.00112778	-2.4588
99		0.185233	-0.00212778	0.2079		-0.150794	-0.00104444	-7.0418
100		0.185572	-0.00247222	0.1907		-0.15035	-0.000811111	-2.4174
101		0.185172	-0.00276667	0.43		-0.149844	-0.000688889	-5.1531
102		0.185378	-0.00229444	0.1024		-0.149456	-0.000366667	-1.719
103		0.18525	-0.00279444	0.5856		-0.148994	-0.000311111	-10.4643
104		0.184972	-0.00236667	0.074		-0.148544	-6.66667e-05	-2.1029
105		0.1847	-0.00277222	0.4408		-0.148039	-6.11111e-05	-76.8729
106		0.184811	-0.00328333	-0.1294		-0.147717	0.000305556	-1.537
107		0.18485	-0.00376667	0.4932		-0.147222	0.000188889	4.38
108		0.184717	-0.00426667	-0.2169		-0.146756	0.000322222	-3.5784
109		0.184289	-0.00401111	0.247		-0.146278	0.000266667	9.7441
110		0.183794	-0.00414444	-0.0798		-0.145772	0.000383333	-5.8928
111		0.184228	-0.00394444	0.0485		-0.145289	0.00045	-9.3223
112		0.183706	-0.004	0.0961		-0.144794	0.000344444	5.4849
113		0.184072	-0.00435	-0.1555		-0.144306	0.000522222	-3.6622
114		0.183661	-0.00406667	0.2853		-0.143828	0.000461111	5.3953
115		0.184011	-0.00441667	-0.1853		-0.143356	0.000627778	-2.89
116		0.183572	-0.00461111	0.1262		-0.142844	0.000638889	-97.4301
117		0.183061	-0.00458333	0.0709		-0.14235	0.000744444	-4.8542
118		0.183278	-0.00412778	0.3968		-0.141856	0.000772222	-10.063
119		0.182894	-0.00381667	0.096		-0.141389	0.000977778	-2.2795
120		0.182561	-0.0042	0.3619		-0.140889	0.00102222	-13.7801
121		0.182861	-0.00458889	-0.2305		-0.140506	0.00132778	-1.8532
122		0.182722	-0.00507778	0.4338		-0.140017	0.00112222	2.7092
123		0.182267	-0.00485556	-0.2114		-0.139711	0.00151667	-1.5684
124		0.182278	-0.00535556	0.5441		-0.139244	0.00141111	4.3932
125		0.182156	-0.00585	-0.2193		-0.138744	0.00151111	-4.9798
126		0.182256	-0.00535	0.104		-0.138267	0.00143333	6.4098
127		0.182656	-0.00509444	-0.4667		-0.137783	0.00152222	-4.4773
128		0.182378	-0.00467778	-0.1565		-0.137333	0.00132778	2.6142
129		0.182	-0.00439444	-0.1987		-0.136839	0.00121667	5.495
130		0.182417	-0.00468333	-0.2695		-0.136344	0.00118889	21.4322
131		0.181994	-0.00439444	0.0882		-0.135872	0.00104444	3.0243
132		0.181522	-0.00452778	-0.4492		-0.135389	0.00116667	-3.4906
133		0.181061	-0.00434444	0.2501		-0.134933	0.000944444	2.1378
134		0.180728	-0.00397222	-0.4784		-0.134433	0.00105556	-4.0998
135		0.18045	-0.00356111	0.1802		-0.13395	0.000916667	3.3422
136		0.179972	-0.0037	-0.2964		-0.133433	0.000894444	36.0479
137		0.179967	-0.00421667	-0.1072		-0.132994	0.000661111	2.451
138		0.1795	-0.00404444	-0.5417		-0.132478	0.000738889	-13.8801
139		0.179672	-0.00452222	-0.0197		-0.13205	0.000483333	1.8082
140		0.179589	-0.00402778	-0.3641		-0.13155	0.0005	-33.4499
141		0.179339	-0.00444444	0.1033		-0.131106	0.000288889	2.2764
142		0.179039	-0.00404444	-0.3222		-0.130606	0.000322222	-22.1923
143		0.178578	-0.00392222	0.0868		-0.130122	0.000194444	3.6304
144		0.178128	-0.00410556	-0.1543		-0.129622	0.000172222	22.3887
145		0.177656	-0.00432778	-0.096		-0.129128	7.77778e-05	6.7426
146		0.178061	-0.00403889	-0.3052		-0.128661	-5.55556e-05	4.6233
147		0.178033	-0.00452222	-0.1994		-0.128172	-0.000127778	9.8695
148		0.177678	-0.00489444	-0.3692		-0.1277	-0.000277778	3.4782
149		0.177261	-0.00518889	-0.452		-0.127283	-0.000555556	1.7891
150		0.177194	-0.0047	-0.4366		-0.126794	-0.000727778	3.0791
151		0.176656	-0.00467222	-0.2243		-0.126444	-0.00108889	1.5825
152		0.176544	-0.00415	-0.6552		-0.12595	-0.00116667	4.5694
153		0.176433	-0.00465556	-0.1497		-0.125567	-0.00148889	1.4104
154		0.176572	-0.00415556	-0.5096		-0.125094	-0.0016	5.1211
155		0.176878	-0.00453889	-0.3975		-0.124661	-0.00187778	1.8946
156		0.176806	-0.00404444	-0.3034		-0.124178	-0.00203889	2.5664
157		0.176356	-0.00377222	-0.3533		-0.123678	-0.00206667	14.2744
158		0.176367	-0.00326667	-0.0035		-0.123244	-0.00232222	2.0076
159		0.176106	-0.00285	-0.5708		-0.122756	-0.00232222	280.008
160		0.175644	-0.00307222	-0.0256		-0.122328	-0.00258333	1.8164
161		0.175489	-0.00257778	-0.5273		-0.121839	-0.00248889	-5.8094
162		0.175883	-0.00228333	-0.0375		-0.121439	-0.00277222	1.5974
163		0.175867	-0.00178889	-0.4701		-0.120939	-0.00282778	8.6385
164		0.175522	-0.00139444	-0.05		-0.120483	-0.00307778	2.0633
165		0.175356	-0.00095	-0.3583		-0.12	-0.00298333	-5.6928
166		0.175828	-0.000794444	0.3813		-0.119539	-0.00318333	2.3302
167		0.175544	-0.000372222	-0.2289		-0.119094	-0.00295	-2.1003
168		0.175361	-0.000855556	0.2815		-0.1186	-0.00297778	30.5151
169		0.175683	-0.00122222	-0.0877		-0.118111	-0.0028	-3.0956
170		0.175189	-0.00123889	0.2598		-0.117622	-0.00289444	5.6158
171		0.175578	-0.00153889	-0.1472		-0.117122	-0.00286111	-17.0757
172		0.175456	-0.00102222	-0.0187		-0.116633	-0.00282222	-73.5927
173		0.175361	-0.000527778	0.0567		-0.116139	-0.00278889	-12.5502
174		0.175878	-0.000555556	0.0866		-0.115639	-0.00268889	-4.9194
175		0.176011	-6.66667e-05	0.2828		-0.115128	-0.00265	-14.399
176		0.175906	-0.00055	-0.0265		-0.114644	-0.00252778	-3.1391
177		0.175406	-0.000644444	0.0788		-0.11415	-0.00244444	-10.1405
178		0.174972	-0.000372222	-0.1167		-0.113639	-0.00241667	-14.9237
179		0.174611	-0.000705556	0.0659		-0.113167	-0.00257222	3.624
180		0.174144	-0.00085	-0.1393		-0.112667	-0.00248333	-6.5477
181		0.174667	-0.000877778	-0.0443		-0.112194	-0.00235	-4.1751
182		0.174494	-0.0004	0.3197		-0.1117	-0.00234444	-31.3759
183		0.175	-0.000361111	0.0261		-0.111244	-0.00212222	-2.1946
184		0.174689	-0.000727778	0.4095		-0.110761	-0.00197778	-3.876
185		0.1743	-0.000394444	0.1717		-0.110267	-0.00188889	-4.5653
186		0.174289	0.000111111	0.1979		-0.109761	-0.00182778	-13.9321
187		0.174411	-0.000355556	0.0514		-0.10925	-0.0018	-44.436
188		0.174928	-0.000477778	-0.1758		-0.108772	-0.00169444	-4.5817
189		0.174967	2.77778e-05	0.3288		-0.108267	-0.00167778	-19.2213
190		0.175422	-0.000177778	0.1141		-0.107789	-0.00149444	-2.7534
191		0.174928	-0.000216667	0.5023		-0.107283	-0.0015	18.8262
192		0.175411	-0.000122222	-0.26		-0.1068	-0.00136111	-3.0977
193		0.174928	-0.000144444	0.3675		-0.106317	-0.00147222	3.7656
194		0.17455	-0.000461111	-0.3181		-0.105878	-0.00123889	-2.0803
195		0.174372	-0.000922222	0.3591		-0.105467	-0.00152778	1.8091
196		0.174239	-0.000444444	-0.4714		-0.10505	-0.00122222	-1.8401
197		0.1741	-0.000944444	0.4929		-0.104594	-0.00136667	2.7053
198		0.173606	-0.000816667	-0.4522		-0.104111	-0.00126111	-3.6566
199		0.173128	-0.00065	0.0776		-0.103683	-0.0015	1.927
200		0.172972	-0.000188889	-0.462		-0.103178	-0.00151111	384.767
201		0.173061	0.000272222	0.1292		-0.102722	-0.00174444	2.193
202		0.172772	0.000677778	-0.385		-0.102239	-0.0017	-11.4151
203		0.172894	0.00117222	-0.0256		-0.101844	-0.00198333	1.8289
204		0.17275	0.00165	-0.4651		-0.101344	-0.00200556	17.3125
205		0.172839	0.00116111	-0.1753		-0.10095	-0.00230556	1.6313
206		0.172906	0.00167778	-0.3572		-0.100489	-0.00246111	3.1683
207		0.172411	0.00176667	-0.1191		-0.100006	-0.00259444	3.9269
208		0.172044	0.00142222	-0.1738		-0.0995389	-0.00255556	-14.9489
209		0.171656	0.00112778	0.1712		-0.0990556	-0.00271111	3.2193
210		0.171161	0.00116111	-0.1264		-0.0985778	-0.00258333	-3.9438
211		0.1708	0.00151111	0.1924		-0.0980611	-0.00259444	-38.3059
212		0.171156	0.00113889	0.2379		-0.0975667	-0.00257222	-11.1701
213		0.171289	0.00163333	0.1739		-0.0970889	-0.00241667	-2.8362
214		0.170783	0.00153889	0.3354		-0.0965944	-0.00228889	-4.4928
215		0.170672	0.00201667	0.2093		-0.0961056	-0.00218889	-3.826
216		0.170294	0.00238333	0.198		-0.0956333	-0.00202778	-2.8512
217		0.169828	0.00218333	0.2019		-0.0951611	-0.00205556	14.8349
218		0.1695	0.00255556	0.0059		-0.0946889	-0.00197222	-7.1191
219		0.169822	0.00215	0.2407		-0.0941944	-0.00197778	19.7885
220		0.170094	0.00257778	-0.0293		-0.0937111	-0.00183333	-3.3404
221		0.1696	0.00264444	0.248		-0.0932056	-0.00182222	188.612
222		0.170111	0.00265556	0.1186		-0.0927389	-0.00167222	-3.198
223		0.169622	0.00272778	0.3007		-0.0922556	-0.00152222	-4.3541
224		0.169517	0.00322778	0.3344		-0.0917833	-0.00143889	-4.3431
225		0.169333	0.0037	0.2063		-0.0913111	-0.00128889	-3.0093
226		0.168828	0.00362778	0.2914		-0.0908056	-0.00118889	-5.2946
227		0.1691	0.004	0.1768		-0.0903333	-0.00109444	-3.9768
228		0.168772	0.00438333	0.2684		-0.0898444	-0.000977778	-4.4594
229		0.168722	0.00488333	0.2406		-0.0893444	-0.000916667	-9.0183
230		0.168222	0.00474444	0.2358		-0.0888722	-0.000755556	-3.202
231		0.167722	0.00484444	0.3187		-0.0884056	-0.000638889	-4.4423
232		0.167656	0.00531667	0.2199		-0.0879611	-0.000461111	-2.7328
233		0.167206	0.00508889	0.2107		-0.0875056	-0.000277778	-2.9507
234		0.166722	0.00491667	0.1346		-0.0870444	-0.000133333	-3.2302
235		0.166222	0.00495556	0.291		-0.08655	-5e-05	-4.8346
236		0.16635	0.00542778	0.2824		-0.0860722	4.44444e-05	-5.6139
237		0.166806	0.00565556	0.2891		-0.0856	0.000155556	-3.8504
238		0.166461	0.00606111	0.3832		-0.0851222	0.000305556	-2.8914
239		0.165939	0.00599444	0.3903		-0.0846278	0.000394444	-4.2625
240		0.165672	0.00639444	0.1352		-0.0841611	0.000594444	-2.1124
241		0.165417	0.00597778	0.3863		-0.0836778	0.000577778	20.9341
242		0.165244	0.00647222	0.085		-0.08325	0.000833333	-2.1538
243		0.164856	0.00615556	0.6387		-0.0827556	0.000972222	-4.3119
244		0.164722	0.00662778	0.3484		-0.0824111	0.00132222	-1.4006
245		0.164828	0.00615	0.5856		-0.0819444	0.00145556	-4.0218
246		0.164711	0.00663889	0.6442		-0.0815	0.00171111	-1.832
247		0.1645	0.00618889	0.5549		-0.0811611	0.00209444	-1.3775
248		0.164644	0.00570556	0.5695		-0.0807444	0.0024	-1.7541
249		0.164539	0.00521111	0.4513		-0.0802778	0.00260556	-2.3076
250		0.164183	0.00483889	0.3836		-0.0797889	0.00276667	-2.4523
251		0.163778	0.00456667	0.3975		-0.0793444	0.00300556	-1.9394
252		0.163533	0.00415	0.4796		-0.0789	0.00324444	-2.0408
253		0.163267	0.00371111	0.3816		-0.0784722	0.00349444	-1.7988
254		0.163067	0.00323889	0.5432		-0.078	0.00366111	-3.3373
255		0.162567	0.00331667	0.2788		-0.0775889	0.00394444	-1.717
256		0.162422	0.00283889	0.5842		-0.0770944	0.00414444	-2.5779
257		0.161961	0.00272222	0.5691		-0.0766556	0.00442222	-1.7893
258		0.161794	0.00223333	0.5431		-0.0762222	0.00467778	-1.7203
259		0.161706	0.00173889	0.5261		-0.0757389	0.00481667	-2.8039
260		0.161244	0.00153889	0.2032		-0.0752778	0.00494444	-3.5914
261		0.160761	0.00175	0.2221		-0.0747667	0.00501111	-6.3741
262		0.161244	0.00168889	0.1312		-0.0742889	0.00516111	-3.9852
263		0.160928	0.00209444	0.1665		-0.0737889	0.00505556	5.4763
264		0.1612	0.00168333	0.0214		-0.0732944	0.005	6.4544
265		0.1617	0.00173333	-0.061		-0.0728	0.00492222	8.5428
266		0.161306	0.00202778	-0.2819		-0.0723444	0.00472778	2.5764
267		0.160928	0.00235	-0.2498		-0.0718667	0.00456667	3.0001
268		0.160439	0.00253333	-0.0769		-0.0713611	0.00450556	9.1863
269		0.159978	0.00275556	0.0776		-0.0708778	0.00437222	4.0013
270		0.159622	0.0024	-0.1254		-0.0703889	0.00445556	-4.758
271		0.159683	0.00289444	0.1792		-0.0699556	0.00419444	2.1524
272		0.159439	0.00332778	-0.351		-0.0694444	0.00418333	16.1986
273		0.158944	0.00315556	0.103		-0.0689611	0.00415	10.2281
274		0.158606	0.00280556	-0.2432		-0.0684722	0.00423889	-4.4736
275		0.158567	0.0033	0.3054		-0.0679778	0.00406111	3.0517
276		0.158078	0.00334444	-0.2973		-0.0675333	0.00431667	-2.0044
277		0.157711	0.00301111	0.7502		-0.0670389	0.00430556	23.231
278		0.157639	0.00251667	-0.2101		-0.0666222	0.00461667	-1.4039
279		0.157722	0.00201667	0.6115		-0.0661389	0.0045	4.5929
280		0.157644	0.00154444	-0.0979		-0.0658	0.00486111	-1.4482
281		0.157756	0.00105556	0.5662		-0.0653167	0.00483333	15.6127
282		0.157261	0.000972222	-0.2921		-0.0648778	0.00507222	-1.8816
283		0.156978	0.000527778	0.5766		-0.0644556	0.00482778	2.0262
284		0.156822	0.000994444	-0.3524		-0.064	0.00504444	-2.0274
285		0.156617	0.00055	0.3767		-0.0635667	0.00482778	2.0487
286		0.156317	0.000961111	-0.569		-0.0631167	0.00499444	-2.2669
287		0.156078	0.000522222	0.1872		-0.0626778	0.00475	1.8486
288		0.155933	0.00100556	-0.4371		-0.0621833	0.00482778	-4.8648
289		0.155989	0.00151111	0.1255		-0.0617389	0.00457222	1.9681
290		0.155733	0.00194444	-0.4714		-0.0612556	0.00464444	-4.483
291		0.155572	0.00242222	0.0931		-0.0608	0.00438333	1.9538
292		0.155433	0.00289444	-0.3494		-0.0603278	0.00453889	-2.8009
293		0.154961	0.00270556	0.3217		-0.0598278	0.00442222	3.8303
294		0.154683	0.00227222	-0.3669		-0.05935	0.00448889	-7.5188
295		0.154844	0.00182222	0.1525		-0.05885	0.00442222	6.4387
296		0.155306	0.00205	-0.3375		-0.0583556	0.00448333	-6.1246
297		0.155783	0.00208333	0.2219		-0.0579	0.00427222	2.2917
298		0.155433	0.00242222	-0.3819		-0.0574222	0.0044	-4.0598
299		0.155133	0.00282778	0.2146		-0.0569889	0.00413333	1.9797
300		0.1549	0.00328333	-0.4576		-0.0564944	0.00428889	-4.0847
301		0.154622	0.0037	0.2055		-0.05605	0.00408333	2.3287
302		0.154239	0.00404444	-0.3874		-0.0555833	0.00424444	-2.8753
303		0.153733	0.00391667	0.309		-0.0552222	0.00394444	1.7735
304		0.153589	0.00438333	-0.4979		-0.0547333	0.00405	-3.9256
305		0.153233	0.00473889	0.2148		-0.0543444	0.00378889	1.7698
306		0.153267	0.00523333	-0.3272		-0.0538889	0.0039	-3.7289
307		0.152939	0.00559444	0.4197		-0.0534389	0.00371667	2.415
308		0.152594	0.00597222	-0.2739		-0.0529833	0.00393889	-2.1281
309		0.152367	0.00555556	0.3461		-0.0525333	0.00369444	2.2551
310		0.152117	0.00598333	-0.179		-0.0521	0.00392222	-2.009
311		0.151906	0.00555556	0.3311		-0.0516333	0.00373889	2.5731
312		0.151417	0.00572778	-0.443		-0.0511444	0.00385556	-4.8157
313		0.151572	0.00619444	0.432		-0.05075	0.00355556	1.6515
314		0.151544	0.00668889	-0.4205		-0.0502667	0.00363889	-3.7838
315		0.151133	0.00697222	0.1574		-0.0498222	0.00338889	2.0366
316		0.150944	0.00745	-0.37		-0.0493222	0.00348889	-5.7139
317		0.151339	0.00773333	0.1475		-0.0488444	0.00339444	3.3759
318		0.150844	0.00762222	-0.1417		-0.0483444	0.00341111	-26.055
319		0.151061	0.00717778	0.2734		-0.0478556	0.00332222	4.5332
320		0.150944	0.00667222	-0.1241		-0.0473889	0.00348889	-3.1588
321		0.150456	0.00676111	0.3679		-0.0469333	0.00336111	3.8083
322		0.150022	0.00649444	-0.1121		-0.0465833	0.00368889	-1.5883
323		0.149911	0.00599444	0.7259		-0.0460667	0.00366111	22.8553
324		0.149628	0.00557778	-0.3077		-0.0457444	0.00405	-1.2455
325		0.149711	0.00507778	0.7394		-0.0452889	0.00388333	2.8782
326		0.149267	0.00534444	-0.0058		-0.0449611	0.00424444	-1.1643
327		0.149367	0.00485556	0.7812		-0.0444889	0.00411111	3.3876
328		0.148872	0.00473333	-0.2864		-0.0441667	0.00448333	-1.261
329		0.149022	0.00425556	0.6802		-0.0436889	0.00448889	26.1886
330		0.149317	0.00466111	0.1606		-0.0432778	0.00481111	-1.3933
331		0.1493	0.00416111	0.7083		-0.0427889	0.00493333	-4.2496
332		0.148944	0.00449444	0.009		-0.0423944	0.00523333	-1.3313
333		0.14915	0.00404444	0.5648		-0.0419056	0.00517222	8.2979
334		0.148989	0.00453889	0.0495		-0.0415278	0.00547778	-1.5745
335		0.14905	0.00402778	0.5081		-0.0410667	0.00569444	-2.7511
336		0.148606	0.00382778	0.2497		-0.0405889	0.00585556	-2.5946
337		0.148161	0.00360556	0.4539		-0.0401167	0.00598889	-3.4562
338		0.147683	0.00376111	0.3614		-0.0396722	0.00622778	-1.8275
339		0.147517	0.00326667	0.4811		-0.0392111	0.0064	-2.9651
340		0.147072	0.00307222	0.0834		-0.0387778	0.00659444	-2.0766
341		0.146811	0.00261667	0.3868		-0.0382889	0.00666111	-8.6458
342		0.146533	0.0022	-0.0997		-0.0378278	0.00687222	-2.258
343		0.146178	0.00184444	0.4593		-0.0373444	0.00671111	3.4564
344		0.145694	0.00169444	-0.3494		-0.03685	0.00677778	-6.8783
345		0.146056	0.00136111	0.2905		-0.0363833	0.00662778	2.7794
346		0.14565	0.00161111	-0.1079		-0.0359389	0.00682222	-2.3796
347		0.145294	0.00126667	0.368		-0.0354333	0.00679444	26.3278
348		0.145456	0.00174444	-0.0891		-0.0349556	0.00695	-2.4686
349		0.144994	0.00161111	0.6562		-0.0344667	0.00689444	6.3644
350		0.145472	0.00167222	-0.1771		-0.0341611	0.00727222	-1.2725
351		0.1456	0.0012	0.5991		-0.0336667	0.00714444	4.3735
352		0.145544	0.000711111	-0.4322		-0.0332444	0.00745	-1.4019
353		0.145594	0.000177778	0.6195		-0.0328722	0.00714444	1.6499
354		0.145556	0.000688889	-0.3828		-0.0324944	0.00749444	-1.4228
355		0.145689	0.000177778	0.4839		-0.0320444	0.00726111	2.2043
356		0.145456	0.000622222	-0.295		-0.0315889	0.0075	-2.0096
357		0.145083	0.000238889	0.6762		-0.0310778	0.00746667	6.6306
358		0.145572	0.000383333	-0.1106		-0.0307111	0.00784444	-1.2852
359		0.145717	-8.88889e-05	0.6548		-0.0302	0.00781667	378.635
360		0.145711	0.0004	0.111		-0.0298667	0.00817778	-1.3693
361		0.145961	-6.11111e-05	0.6298		-0.0293667	0.00815556	109.002
362		0.145589	0.000294444	-0.1532		-0.0289722	0.00846667	-1.341
363		0.145822	-0.000183333	0.5383		-0.0285111	0.00835	4.1667
364		0.1456	-0.000605556	-0.2634		-0.0280556	0.00856111	-2.0355
365		0.145394	-0.00106111	0.426		-0.0275778	0.00841667	3.1113
366		0.144883	-0.00104444	-0.2201		-0.0271222	0.00862222	-2.2084
367		0.144539	-0.00142778	0.4707		-0.0266444	0.00852778	4.2438
368		0.144322	-0.00186111	-0.1423		-0.0262556	0.00884444	-1.5943
369		0.144233	-0.00236111	0.5849		-0.0257667	0.00879444	9.352
370		0.143806	-0.00215556	0.2005		-0.0253389	0.00903333	-1.9547
371		0.143828	-0.00266667	0.1785		-0.0248278	0.00911667	-4.6593
372		0.143861	-0.00214444	0.3196		-0.0243611	0.00912778	-108.591
373		0.1437	-0.00261667	0.0816		-0.0238889	0.00928333	-3.4977
374		0.1432	-0.00246111	0.1174		-0.0233611	0.00926667	22.6194
375		0.142817	-0.00278889	-0.0584		-0.0228556	0.00931111	-9.9843
376		0.142422	-0.00249444	0.1375		-0.0224222	0.00911111	2.3637
377		0.142006	-0.00220556	-0.4157		-0.0219278	0.00918889	-5.2852
378		0.142189	-0.00172778	-0.0074		-0.0215056	0.00891111	1.8253
379		0.142061	-0.00123889	-0.4113		-0.0210222	0.00901111	-5.2743
380		0.142294	-0.000794444	0.1491		-0.0205722	0.00877222	1.856
381		0.142078	-0.000333333	-0.598		-0.0200611	0.00885556	-8.2278
382		0.141822	-0.000783333	0.1291		-0.0196278	0.00862222	1.7202
383		0.141794	-0.000272222	-0.4182		-0.0191222	0.00865	-10.8182
384		0.141728	0.000205556	0.1104		-0.0186444	0.00847778	2.7983
385		0.141222	0.000311111	-0.3967		-0.0181667	0.00858889	-4.8943
386		0.141289	0.000822222	0.1569		-0.0177222	0.00839444	2.5476
387		0.140867	0.00107222	-0.4067		-0.0172167	0.00833889	8.0022
388		0.14085	0.0016	-0.0432		-0.0167556	0.00814444	2.2465
389		0.140606	0.00203333	-0.2872		-0.0162389	0.00812778	69.9685
390		0.140928	0.00240556	0.0098		-0.01575	0.00804444	7.8785
391		0.140967	0.00289444	0.0239		-0.0152667	0.00809444	-34.5718
392		0.140461	0.00290556	0.1094		-0.0147667	0.00813333	-9.5637
393		0.14	0.00310556	0.2969		-0.0142833	0.00818333	-6.0161
394		0.140472	0.00327778	0.0733		-0.0138222	0.00834444	-2.9584
395		0.139994	0.00321667	0.4238		-0.0133278	0.00842222	-6.4318
396		0.140517	0.00318889	-0.0242		-0.0128889	0.00863333	-2.0954
397		0.140222	0.00276667	0.4636		-0.0123944	0.00853889	4.8433
398		0.140283	0.0023	-0.1607		-0.0119333	0.00871111	-2.5507
399		0.139822	0.00206111	0.4543		-0.0114611	0.00855556	3.6549
400		0.139433	0.00178333	-0.3335		-0.0109833	0.00876111	-2.2046
401		0.13915	0.00139444	0.3445		-0.0104778	0.00864444	3.8611
402		0.138833	0.000994444	-0.3001		-0.00997222	0.00874444	-3.7546
403		0.138439	0.00127778	0.1546		-0.00951667	0.00853333	2.3544
404		0.138111	0.00164444	-0.3149		-0.00902222	0.00844444	8.2148
405		0.137961	0.00211667	-0.0559		-0.00858333	0.00820556	2.1306
406		0.137733	0.00255556	-0.3665		-0.00807222	0.00815	16.9196
407		0.137744	0.00207778	-0.3127		-0.0076	0.00801667	3.9097
408		0.137328	0.00178889	-0.1321		-0.00716111	0.00781111	2.1877
409		0.137017	0.00216111	-0.4281		-0.00666667	0.00777222	11.3651
410		0.137122	0.00166667	0.1144		-0.00623333	0.00752778	1.8717
411		0.137033	0.00217222	-0.3532		-0.00573333	0.00750556	30.4084
412		0.137272	0.00174444	0.0184		-0.00530556	0.00727778	1.9622
413		0.137167	0.00223889	-0.3135		-0.00482778	0.00737222	-4.9843
414		0.137244	0.00272778	0.0772		-0.00433889	0.00727778	4.8876
415		0.137361	0.00223333	-0.2396		-0.00385556	0.00740556	-3.76
416		0.136944	0.00251667	0.2517		-0.00337778	0.00727222	4.2177
417		0.136778	0.00202778	-0.2398		-0.00288333	0.00737222	-3.6078

## Sheet: vert
		Agent 1				Agent 2
timestep		x pos	y pos	ω_out		x pos	y pos	ω_out
1		0	0.196444	-0.3247		0	-0.196444	-0.3247
2		0.000511111	0.196361	5.2758		0.000433333	-0.196717	2.0695
3		0.000744444	0.1968	0.2076		0.0009	-0.196539	-1.4751
4		0.000305556	0.196556	1.4997		0.00104444	-0.196039	-1.8198
5		-0.000172222	0.196533	1.458		0.000616667	-0.195794	-1.4696
6		-0.0006	0.196283	1.4804		0.00025	-0.195433	-1.2576
7		-0.000988889	0.195961	1.497		-0.000144444	-0.195133	-1.3253
8		-0.00127778	0.195539	1.2422		-0.000605556	-0.194939	-1.6082
9		-0.00175	0.195367	1.5227		-0.000922222	-0.194533	-1.4691
10		-0.00219444	0.195094	1.5011		-0.00125	-0.194144	-1.2231
11		-0.00254444	0.194756	1.5461		-0.00167778	-0.193839	-1.3988
12		-0.00293333	0.194417	1.4353		-0.00216111	-0.1937	-1.6785
13		-0.00340556	0.194294	1.5049		-0.00250556	-0.193333	-1.2647
14		-0.00375	0.193922	1.5139		-0.00291111	-0.193056	-1.3552
15		-0.00416667	0.193606	1.5347		-0.0034	-0.192944	-1.6079
16		-0.00462222	0.193356	1.4183		-0.00378333	-0.192661	-1.3425
17		-0.00506667	0.193106	1.6352		-0.00419444	-0.192367	-1.3516
18		-0.00543333	0.192772	1.4008		-0.00465	-0.192167	-1.483
19		-0.00582778	0.19245	1.315		-0.00501667	-0.191844	-1.3933
20		-0.00622222	0.192128	1.4974		-0.00531111	-0.191428	-1.3623
21		-0.00662222	0.191811	1.4416		-0.00560556	-0.191039	-1.1662
22		-0.00694444	0.191411	1.5416		-0.00595	-0.190683	-1.354
23		-0.00736111	0.191133	1.5028		-0.00637778	-0.190383	-1.3368
24		-0.00775556	0.190883	1.5624		-0.00677222	-0.190078	-1.35
25		-0.00813889	0.190578	1.4829		-0.00722222	-0.189861	-1.4263
26		-0.00851667	0.190272	1.4003		-0.00766111	-0.1896	-1.5392
27		-0.00887778	0.189933	1.1996		-0.00794444	-0.1892	-1.2475
28		-0.00926667	0.189622	1.5896		-0.00815	-0.188739	-1.2962
29		-0.00953889	0.189211	1.2185		-0.00853333	-0.188411	-1.2581
30		-0.00983889	0.18885	1.4623		-0.00888333	-0.188044	-1.4954
31		-0.01015	0.188467	1.1504		-0.00921667	-0.187667	-1.239
32		-0.0104611	0.18805	1.4283		-0.00942222	-0.187228	-1.3294
33		-0.0108444	0.187722	1.4895		-0.00983333	-0.186944	-1.4924
34		-0.0112	0.187383	1.2959		-0.0101889	-0.186583	-1.2134
35		-0.0114222	0.186933	1.2875		-0.0105056	-0.186222	-1.3953
36		-0.0117889	0.186606	1.3997		-0.0108389	-0.185833	-1.3427
37		-0.0122167	0.186417	1.697		-0.0111333	-0.185428	-1.2885
38		-0.01265	0.18615	1.6586		-0.0115278	-0.185144	-1.2168
39		-0.0129556	0.185744	1.4744		-0.0120167	-0.185006	-1.4609
40		-0.0134278	0.185511	1.3841		-0.0124056	-0.184689	-1.4187
41		-0.0137222	0.1851	1.261		-0.0128056	-0.184394	-1.5014
42		-0.0141278	0.184817	1.3704		-0.01315	-0.184017	-1.4744
43		-0.0145722	0.1846	1.5133		-0.0135222	-0.183661	-1.3697
44		-0.0149667	0.184328	1.4668		-0.0139944	-0.183517	-1.5936
45		-0.0153611	0.184044	1.3156		-0.0143222	-0.183133	-1.1471
46		-0.0157	0.183661	1.5734		-0.0147	-0.182789	-1.4673
47		-0.0161667	0.183467	1.5217		-0.0150778	-0.182439	-1.2366
48		-0.0164889	0.183083	1.5129		-0.0155056	-0.182178	-1.4787
49		-0.0169111	0.182822	1.3909		-0.0159444	-0.182	-1.6594
50		-0.0173889	0.182639	1.4892		-0.0163333	-0.181667	-1.431
51		-0.0177778	0.182317	1.4824		-0.0166222	-0.181256	-1.127
52		-0.01805	0.181889	1.4459		-0.0169889	-0.180933	-1.2683
53		-0.0184167	0.18155	1.4869		-0.0173889	-0.180622	-1.3579
54		-0.0187111	0.18115	1.3376		-0.0177722	-0.1803	-1.3171
55		-0.0189889	0.180739	1.2551		-0.0180944	-0.179922	-1.3092
56		-0.0192944	0.180322	1.3921		-0.0184889	-0.179594	-1.56
57		-0.0196167	0.179944	1.0991		-0.0188778	-0.179283	-1.3507
58		-0.0199944	0.179594	1.4063		-0.01915	-0.178856	-1.4604
59		-0.0204389	0.179339	1.4778		-0.0195222	-0.178528	-1.4051
60		-0.0207722	0.178983	1.292		-0.0199167	-0.178222	-1.3994
61		-0.0211222	0.178656	1.3469		-0.0202333	-0.177828	-1.3883
62		-0.0214722	0.178261	1.2495		-0.0205389	-0.177422	-1.3298
63		-0.0218667	0.177944	1.4631		-0.0208778	-0.177044	-1.3407
64		-0.0222444	0.177611	1.4798		-0.0211944	-0.176661	-1.2081
65		-0.0225667	0.177228	1.4119		-0.0215333	-0.176283	-1.1998
66		-0.0228056	0.176783	1.3343		-0.0219167	-0.17595	-1.3965
67		-0.0231444	0.176422	1.3561		-0.0222611	-0.1756	-1.4276
68		-0.0235778	0.176144	1.4722		-0.02255	-0.175206	-1.2797
69		-0.024	0.175867	1.5846		-0.02295	-0.174956	-1.3995
70		-0.0242944	0.175433	1.2883		-0.0233	-0.174578	-1.1938
71		-0.0246056	0.175061	1.4796		-0.0236111	-0.174183	-1.3762
72		-0.0248722	0.174622	1.1628		-0.0239778	-0.173833	-1.3269
73		-0.0251667	0.174217	1.2349		-0.02425	-0.173406	-1.4458
74		-0.0255722	0.173928	1.4327		-0.0245056	-0.17295	-1.2176
75		-0.0258389	0.173511	1.4336		-0.0248889	-0.1726	-1.3999
76		-0.0262167	0.173178	1.4417		-0.0253056	-0.172311	-1.4686
77		-0.0265278	0.172794	1.1826		-0.02565	-0.171944	-1.269
78		-0.0268222	0.172361	1.372		-0.026	-0.171578	-1.5232
79		-0.0271111	0.171944	1.1311		-0.0263667	-0.171239	-1.3892
80		-0.0274611	0.171628	1.3329		-0.0265333	-0.170761	-1.2946
81		-0.0277611	0.171239	1.3955		-0.0268222	-0.170356	-1.2849
82		-0.0280389	0.170822	1.3438		-0.0271944	-0.170017	-1.4199
83		-0.0284722	0.170539	1.5345		-0.0275056	-0.169628	-1.3449
84		-0.0288167	0.170183	1.3861		-0.0279722	-0.169417	-1.5603
85		-0.0292778	0.169906	1.4865		-0.0283167	-0.169067	-1.3326
86		-0.0294444	0.169417	1.0177		-0.0286278	-0.168689	-1.2113
87		-0.0298167	0.16905	1.559		-0.0288278	-0.168211	-1.3594
88		-0.0301611	0.168672	1.3608		-0.0292778	-0.168011	-1.3687
89		-0.0304611	0.168278	1.2712		-0.0296722	-0.167711	-1.5025
90		-0.0307778	0.167906	1.1621		-0.0300167	-0.167356	-1.4163
91		-0.0311056	0.167511	1.3005		-0.0303056	-0.16695	-1.458
92		-0.0314722	0.167161	1.3369		-0.0305889	-0.166533	-1.3122
93		-0.0318389	0.166778	1.4645		-0.0309056	-0.166139	-1.3755
94		-0.03215	0.166383	1.2445		-0.0312389	-0.16575	-1.2211
95		-0.0323778	0.165944	1.3002		-0.0314667	-0.1653	-1.3241
96		-0.0326778	0.165544	1.3673		-0.0317278	-0.164878	-1.2573
97		-0.0330444	0.165206	1.4403		-0.03195	-0.164444	-1.1735
98		-0.0334278	0.164889	1.6174		-0.0323389	-0.164122	-1.4748
99		-0.03375	0.1645	1.1877		-0.0328056	-0.163906	-1.3351
100		-0.0340667	0.164139	1.3952		-0.0331611	-0.16355	-1.577
101		-0.0344889	0.163878	1.381		-0.0335222	-0.163183	-1.3372
102		-0.0348	0.163467	1.2825		-0.0339333	-0.162889	-1.5424
103		-0.0352278	0.163183	1.4178		-0.0342111	-0.162511	-1.3297
104		-0.0355278	0.162767	1.3402		-0.0345167	-0.162106	-1.251
105		-0.0358167	0.162378	1.3895		-0.0348056	-0.161689	-1.259
106		-0.0360611	0.161917	1.2297		-0.0352444	-0.161478	-1.6158
107		-0.0364444	0.161611	1.2378		-0.0354611	-0.161017	-1.2712
108		-0.0367111	0.161167	1.3131		-0.0356167	-0.160561	-1.2207
109		-0.0370167	0.160778	1.3596		-0.0359389	-0.1602	-1.4558
110		-0.0374	0.160439	1.3086		-0.03625	-0.159789	-1.2147
111		-0.0376333	0.160022	1.2591		-0.0366167	-0.159461	-1.4236
112		-0.0379889	0.159639	1.3081		-0.0367722	-0.158983	-1.0998
113		-0.0381833	0.159172	1.3708		-0.0371667	-0.158644	-1.4546
114		-0.0385667	0.158844	1.3643		-0.0374833	-0.158272	-1.2314
115		-0.0387833	0.1584	1.3128		-0.0378111	-0.1579	-1.3405
116		-0.0390111	0.157972	1.17		-0.0381889	-0.157556	-1.4152
117		-0.0393611	0.157606	1.3548		-0.0384556	-0.157122	-1.3592
118		-0.0397889	0.157322	1.5034		-0.03875	-0.156728	-1.3015
119		-0.0400889	0.156928	1.3352		-0.0391222	-0.156378	-1.2601
120		-0.0403667	0.156506	1.3266		-0.0394167	-0.155972	-1.3029
121		-0.0405222	0.156039	1.1033		-0.0398111	-0.155683	-1.5458
122		-0.0409	0.1557	1.2584		-0.0399278	-0.155161	-1.2356
123		-0.0411833	0.155272	1.4114		-0.0403611	-0.1549	-1.6479
124		-0.0415833	0.154978	1.2652		-0.0406611	-0.154533	-1.28
125		-0.0418389	0.154533	1.275		-0.0407667	-0.154033	-1.0975
126		-0.0420056	0.15405	1.3067		-0.0410444	-0.153639	-1.3382
127		-0.0421	0.153583	1.0403		-0.04135	-0.153256	-1.4251
128		-0.0422833	0.153117	1.0111		-0.0415278	-0.1528	-1.4286
129		-0.0426333	0.1528	1.4036		-0.0416444	-0.152306	-1.2658
130		-0.0428167	0.152328	1.2021		-0.0420056	-0.151972	-1.3077
131		-0.0431222	0.151911	1.391		-0.0422222	-0.151522	-1.2822
132		-0.0432111	0.151428	1.1637		-0.0425833	-0.151183	-1.4232
133		-0.04355	0.151072	1.282		-0.0427944	-0.150722	-1.2875
134		-0.0437444	0.150611	1.2136		-0.0430444	-0.150272	-1.2758
135		-0.0440167	0.150194	1.2677		-0.0433611	-0.149878	-1.403
136		-0.0442944	0.149783	1.2225		-0.0435222	-0.149394	-1.0864
137		-0.0444444	0.149289	1.2821		-0.0436611	-0.148911	-1.1789
138		-0.0445056	0.148794	1.1323		-0.0440278	-0.148544	-1.4322
139		-0.0447944	0.148383	1.1893		-0.0442167	-0.148083	-1.2808
140		-0.0450889	0.147983	1.3741		-0.04445	-0.147639	-1.3368
141		-0.0453944	0.147606	1.3402		-0.0447056	-0.147217	-1.2195
142		-0.0456556	0.147178	1.3285		-0.0449667	-0.146794	-1.2376
143		-0.0459056	0.146772	1.3115		-0.0452611	-0.146389	-1.3198
144		-0.0462111	0.146394	1.3099		-0.0454611	-0.145933	-1.1095
145		-0.0463833	0.1459	1.2666		-0.0457056	-0.145494	-1.2315
146		-0.0465444	0.145428	1.122		-0.0458556	-0.145028	-1.2115
147		-0.0467444	0.144989	1.2619		-0.0461056	-0.1446	-1.4441
148		-0.0469111	0.1445	1.015		-0.0462889	-0.144139	-1.2012
149		-0.0470056	0.143994	1.1326		-0.0462889	-0.143639	-1.2836
150		-0.0473	0.143589	1.3077		-0.0465222	-0.143172	-1.2931
151		-0.0475611	0.143122	1.2891		-0.0466	-0.142678	-0.9828
152		-0.0475778	0.142589	1.1899		-0.0468667	-0.142256	-1.266
153		-0.0478556	0.142156	1.2818		-0.0470444	-0.141783	-1.2223
154		-0.0481389	0.141717	1.3304		-0.0472389	-0.141339	-1.2067
155		-0.0482222	0.141233	1.0922		-0.0474667	-0.140878	-1.1241
156		-0.0484667	0.1408	1.4237		-0.0476444	-0.140406	-1.3226
157		-0.0487333	0.14035	1.2054		-0.0480278	-0.140078	-1.3902
158		-0.0490833	0.139983	1.2739		-0.0481333	-0.139583	-1.0904
159		-0.0491722	0.1395	1.1335		-0.04835	-0.139144	-1.3135
160		-0.0494111	0.13905	1.2281		-0.0485222	-0.138678	-1.3165
161		-0.0496444	0.138589	1.154		-0.0488111	-0.138272	-1.4159
162		-0.0498611	0.138144	1.0609		-0.0489278	-0.1378	-1.172
163		-0.0500444	0.137683	1.2718		-0.0490056	-0.1373	-1.1349
164		-0.0502444	0.1372	1.3028		-0.0492222	-0.136828	-1.231
165		-0.0505	0.1368	1.2663		-0.0495389	-0.136456	-1.3593
166		-0.0508611	0.136456	1.3933		-0.0497222	-0.135989	-1.1583
167		-0.0511056	0.136011	1.369		-0.0500333	-0.135589	-1.2404
168		-0.0512333	0.135511	1.1255		-0.05035	-0.135211	-1.3213
169		-0.0514444	0.135072	1.1645		-0.0505278	-0.134722	-1.3296
170		-0.0516944	0.134644	1.2032		-0.0506389	-0.134239	-1.2493
171		-0.0518944	0.1342	1.2218		-0.0507167	-0.133744	-1.0075
172		-0.0519722	0.133678	1.2313		-0.0509944	-0.133339	-1.3419
173		-0.0522444	0.13325	1.2303		-0.0512167	-0.132894	-1.2193
174		-0.0524667	0.132783	1.2137		-0.0514667	-0.13245	-1.2608
175		-0.0527056	0.132339	1.2996		-0.0516389	-0.131972	-1.221
176		-0.0528667	0.131867	1.151		-0.0518333	-0.131511	-1.2148
177		-0.0529667	0.131372	1.0664		-0.0520667	-0.131067	-1.271
178		-0.0530944	0.130878	1.0682		-0.0521611	-0.130561	-1.1874
179		-0.0532778	0.130428	1.2378		-0.0521611	-0.130061	-1.1435
180		-0.0535	0.129989	1.271		-0.0523944	-0.129617	-1.3013
181		-0.0536278	0.129478	1.0741		-0.0527556	-0.129278	-1.4594
182		-0.0539889	0.129122	1.2635		-0.0528722	-0.1288	-1.2532
183		-0.0541667	0.12865	1.197		-0.0531278	-0.128361	-1.2441
184		-0.0543778	0.128217	1.2253		-0.0534056	-0.127939	-1.3734
185		-0.0546167	0.127767	1.1208		-0.0534667	-0.127439	-1.0977
186		-0.0547889	0.127289	1.2246		-0.0535611	-0.126939	-1.0851
187		-0.0548667	0.126811	1.2136		-0.0536667	-0.126439	-1.1049
188		-0.0548722	0.126283	1.0825		-0.0538944	-0.126006	-1.2266
189		-0.0551389	0.12585	1.3137		-0.0540944	-0.125539	-1.3244
190		-0.0553833	0.125406	1.2096		-0.0543167	-0.125083	-1.1494
191		-0.0556556	0.124994	1.3694		-0.0544167	-0.124589	-1.0956
192		-0.0556556	0.1245	1.065		-0.0545444	-0.124106	-0.9812
193		-0.0557056	0.124017	1.3455		-0.0546444	-0.123617	-1.2164
194		-0.0558333	0.123539	1.0927		-0.0549111	-0.123194	-1.167
195		-0.0559	0.123056	1.1713		-0.0548611	-0.122694	-1.0753
196		-0.0559722	0.122567	1.2009		-0.0551278	-0.122261	-1.2832
197		-0.0561722	0.122089	1.2043		-0.0553444	-0.121828	-1.2712
198		-0.0562667	0.121583	1.0428		-0.05535	-0.121333	-1.0448
199		-0.05625	0.121083	1.1256		-0.0553889	-0.120844	-1.2093
200		-0.0564111	0.120622	1.1367		-0.0554444	-0.120339	-1.1453
201		-0.0565722	0.120178	1.3098		-0.05555	-0.119839	-1.1653
202		-0.0567	0.119694	1.1762		-0.0557167	-0.119389	-1.077
203		-0.0566889	0.119189	1.1798		-0.0557222	-0.1189	-0.999
204		-0.0567111	0.118689	1.233		-0.0558389	-0.118411	-1.2159
205		-0.0567833	0.1182	1.0674		-0.0559	-0.117922	-1.0194
206		-0.0569222	0.117706	1.3547		-0.0558889	-0.117433	-1.1493
207		-0.0571278	0.117244	1.255		-0.0561278	-0.116994	-1.2225
208		-0.0572833	0.116767	1.1488		-0.0563611	-0.116589	-1.2481
209		-0.0574833	0.116328	1.2296		-0.0563889	-0.116078	-1.0758
210		-0.0576222	0.11585	1.2955		-0.0565778	-0.115622	-1.2245
211		-0.0577444	0.115361	1.1396		-0.0568	-0.115156	-1.2949
212		-0.0580111	0.114922	1.271		-0.0568167	-0.114661	-1.092
213		-0.0581278	0.114428	1.2737		-0.0570111	-0.114194	-1.1875
214		-0.0583111	0.113944	1.1723		-0.0572056	-0.113722	-1.1674
215		-0.0584111	0.113461	1.1734		-0.05725	-0.113228	-1.069
216		-0.0585111	0.11295	1.1474		-0.0574056	-0.112756	-1.2027
217		-0.0585778	0.112444	1.0743		-0.0573778	-0.112283	-0.9854
218		-0.0585722	0.111944	1.2458		-0.0574167	-0.111806	-1.1619
219		-0.0587	0.111444	1.2411		-0.0575444	-0.111328	-1.0091
220		-0.0586833	0.110939	1.2284		-0.0577056	-0.11085	-1.1749
221		-0.05875	0.110444	1.1446		-0.0578556	-0.110367	-1.1126
222		-0.0588667	0.109944	1.2387		-0.0579722	-0.109889	-1.2616
223		-0.0590444	0.109489	1.1317		-0.0581889	-0.109433	-1.1211
224		-0.0591833	0.109	1.2455		-0.0582056	-0.108956	-1.0711
225		-0.0592222	0.108489	1.1888		-0.0583222	-0.108467	-1.1674
226		-0.0593	0.107983	1.1317		-0.0584222	-0.107967	-1.0965
227		-0.0593722	0.107528	1.1748		-0.05845	-0.107483	-1.145
228		-0.0594611	0.107028	1.1737		-0.0585722	-0.107	-1.1746
229		-0.0596167	0.10655	1.1367		-0.0585889	-0.106494	-0.977
230		-0.0596667	0.106039	1.276		-0.0587111	-0.106006	-1.1864
231		-0.0598222	0.10555	1.1343		-0.05885	-0.105544	-1.095
232		-0.0599222	0.105078	1.124		-0.0589444	-0.105078	-1.0832
233		-0.0599222	0.104578	1.0621		-0.0590833	-0.104611	-1.2485
234		-0.0599611	0.104061	0.9754		-0.0591556	-0.104133	-1.1784
235		-0.0600278	0.103567	1.1282		-0.0591611	-0.103633	-1.2079
236		-0.0601778	0.103106	1.1832		-0.0591778	-0.103144	-1.077
237		-0.0603056	0.102606	1.22		-0.0592389	-0.102661	-1.0717
238		-0.0604056	0.102078	1.2428		-0.05935	-0.102172	-1.1705
239		-0.0605389	0.101572	1.1673		-0.0593667	-0.101678	-1.0207
240		-0.0604611	0.101094	1.1369		-0.0594611	-0.101172	-1.0965
241		-0.0604889	0.100606	1.1018		-0.0594389	-0.100689	-1.0681
242		-0.0605889	0.100094	1.2035		-0.0595556	-0.100206	-1.1596
243		-0.0607944	0.0996389	1.302		-0.0597389	-0.0997222	-1.1621
244		-0.0609056	0.0991611	1.2199		-0.05995	-0.0992778	-1.1828
245		-0.0609444	0.0986722	1.0644		-0.0600167	-0.0988	-1.0386
246		-0.0611556	0.0982111	1.436		-0.0600111	-0.0982889	-1.1349
247		-0.0612778	0.0977278	1.1728		-0.0603	-0.0978722	-1.1458
248		-0.0612722	0.0972278	1.0447		-0.0604222	-0.0973667	-1.1089
249		-0.0613056	0.0967222	1.0773		-0.06035	-0.0968611	-1.1958
250		-0.0613833	0.0962167	1.0788		-0.0603111	-0.09635	-1.0326
251		-0.0614167	0.0957278	1.1659		-0.0603944	-0.09585	-1.1983
252		-0.06155	0.0952611	1.1053		-0.0605111	-0.0953611	-1.1761
253		-0.0616444	0.0947556	1.0389		-0.0605722	-0.0948667	-1.2028
254		-0.0617944	0.0942667	1.1288		-0.0605556	-0.0943667	-1.0935
255		-0.0617889	0.0937556	1.1257		-0.0606389	-0.0938778	-1.1061
256		-0.0618778	0.0932667	1.1849		-0.0607389	-0.09335	-1.143
257		-0.0620611	0.0928222	1.2734		-0.0608056	-0.0928389	-1.0156
258		-0.0620833	0.0923111	1.186		-0.0609056	-0.0923444	-1.0118
259		-0.0620667	0.0918056	1.1747		-0.0608556	-0.0918444	-0.9578
260		-0.0619722	0.0913167	1.1067		-0.0607889	-0.0913667	-0.9777
261		-0.0619056	0.0907944	1.1503		-0.0607889	-0.0908556	-1.1174
262		-0.0619389	0.0903111	1.0714		-0.0608778	-0.0903611	-1.061
263		-0.0619556	0.0898	1.0636		-0.0607222	-0.0898778	-0.9728
264		-0.0619889	0.0893056	1.2432		-0.0605944	-0.0893944	-0.9364
265		-0.0619556	0.0888056	1.1905		-0.0606056	-0.0888944	-0.9932
266		-0.0617944	0.0883389	0.9923		-0.0604944	-0.0884056	-0.8776
267		-0.0617556	0.0878444	1.2265		-0.0604444	-0.0879111	-1.0849
268		-0.0618611	0.0873333	1.2454		-0.0605944	-0.0874222	-1.0971
269		-0.0619611	0.0868333	1.19		-0.0605889	-0.0869167	-0.9479
270		-0.0619222	0.0863333	1.1792		-0.0606889	-0.0864333	-1.2131
271		-0.0620111	0.0858444	1.0332		-0.0605389	-0.0859556	-0.7955
272		-0.0618889	0.0853611	1.2289		-0.0604167	-0.0854556	-1.0527
273		-0.0619333	0.0848389	1.181		-0.0606167	-0.0850167	-1.2151
274		-0.0619833	0.08435	0.8978		-0.0607056	-0.0845278	-1.1105
275		-0.0620556	0.0838667	1.142		-0.0605611	-0.0840222	-1.1336
276		-0.0620611	0.0833722	1.0256		-0.0606944	-0.0835278	-1.241
277		-0.0623056	0.0829389	1.3037		-0.0608	-0.0830444	-1.2375
278		-0.0622611	0.0824389	0.9032		-0.0608556	-0.0825278	-0.9475
279		-0.0621722	0.0819389	1.1463		-0.06075	-0.0820444	-1.1997
280		-0.0622222	0.0814667	1.0779		-0.0608778	-0.0815667	-1.2446
281		-0.0622333	0.0809667	1.0013		-0.0608889	-0.0810778	-1.117
282		-0.0620889	0.0804833	0.9254		-0.0608056	-0.0805889	-1.0854
283		-0.0622	0.0799667	1.1669		-0.0606167	-0.0801389	-1.1091
284		-0.0622556	0.0794778	1.1241		-0.0605778	-0.0796389	-0.9741
285		-0.0621667	0.079	1.0961		-0.0605389	-0.07915	-1.0325
286		-0.0620389	0.0785111	0.9751		-0.0605222	-0.0786778	-1.1055
287		-0.0619278	0.0780278	0.9214		-0.0604833	-0.0781778	-1.1939
288		-0.0619389	0.0775222	1.0302		-0.0603722	-0.0776889	-1.1071
289		-0.0619	0.0770167	1.0218		-0.0602889	-0.0771778	-1.018
290		-0.0617611	0.0765333	1.0855		-0.06025	-0.0766889	-1.1412
291		-0.0617056	0.0760333	0.9923		-0.0602056	-0.0761667	-1.0456
292		-0.0616944	0.0755389	1.1177		-0.06025	-0.0756778	-1.2103
293		-0.0616889	0.0750278	1.0303		-0.0603111	-0.0751667	-1.1329
294		-0.0615167	0.07455	0.9347		-0.0601722	-0.0747056	-1.0674
295		-0.0614667	0.0740722	1.0621		-0.0601889	-0.0742056	-1.2894
296		-0.0613667	0.0735611	0.8625		-0.0601333	-0.0737056	-1.0666
297		-0.0613611	0.0730833	1.0761		-0.0599556	-0.0732389	-1.1281
298		-0.0612944	0.0725944	1.0234		-0.0599389	-0.07275	-1.0588
299		-0.0612389	0.0720944	1.0462		-0.0597944	-0.0722556	-1.0027
300		-0.0611111	0.0716	1.0416		-0.0597833	-0.0717444	-1.0921
301		-0.0610778	0.0711	0.9859		-0.0597444	-0.0712556	-1.1125
302		-0.0609944	0.0705944	1.0177		-0.0597222	-0.0707611	-1.1672
303		-0.0609833	0.0700722	1.0073		-0.0595167	-0.0703389	-0.9898
304		-0.0608278	0.0696056	1.0842		-0.0593944	-0.0698556	-1.0484
