# Supplementary material for: On The Evolutionary Origin of Symbolic Communication
Source: Sci Rep. 2016 Oct 10;6:34615. doi: 10.1038/srep34615 (PMC5056373; doi:10.1038/srep34615)
Supplement: Supplementary Data 2 [file srep34615-s9.xls]

## Sheet: hardware_run_1_positions
		Robot 1 (Big Red)				Robot 2 (Big Blue)
time (seconds)		xpos	y pos	ϑ		xpos	y pos	ϑ
5.2033		0.162861	0.0495664	-2.13537		-0.00944122	-0.0283237	1.05841
8.55137		0	0.207707	-1.457		0	-0.205347	1.53748
10.6553		-0.0165221	0.186464	-0.764993		-0.0165221	-0.188824	0.785398
10.9965		-0.0141618	0.181743	-0.705568		-0.0118015	-0.184104	0.785398
11.3436		-0.00708091	0.177023	-0.705568		-0.00708091	-0.177023	0.785398
11.6695		0	0.172302	-0.72425		0	-0.172302	0.80865
12.7615		0.0165221	0.172302	-0.990794		0.00708091	-0.165221	0.785398
13.0996		0.0188824	0.167582	-1.06919		0.00944122	-0.160501	0.80865
13.4215		0.023603	0.162861	-1.04473		0.0165221	-0.15578	0.80865
13.7446		0.0283237	0.15578	-1.06919		0.0212427	-0.148699	0.80865
14.8535		0.0330443	0.146339	-1.06919		0.0354046	-0.146339	1.09244
15.1897		0.0354046	0.143979	-1.06919		0.0401252	-0.139258	1.09244
15.5216		0.0401252	0.134537	-1.05525		0.0448458	-0.132177	1.12207
15.8836		0.0448458	0.127456	-1.06919		0.0472061	-0.125096	1.13613
16.2182		0.0495664	0.120376	-1.06919		0.0495664	-0.115655	1.09244
16.5837		0.054287	0.113295	-1.06919		0.0566473	-0.106214	1.15257
16.9558		0.0590076	0.106214	-1.06919		0.0590076	-0.0991328	1.12207
17.3189		0.0637282	0.0991328	-1.05525		0.0613679	-0.0944122	1.12207

## Sheet: hardware_run_1_comms
		Robot 1 (Big Red)		Robot 2 (Big Blue)
timestep		ω_out		ω_out
1		0.43		0.43
2		1.1065		0.496349
3		48.8004		-12.5714
4		52.9425		-4.47852
5		0.845523		-0.521546
6		1.71214		-0.0783806
7		6.30898		-5.36572
8		1478.16		-2.90359
9		1.1815		-1.33519
10		2.39626		-0.0086057
11		4.2386		-3.03294
12		15.3859		-3.92153
13		2.96049		-2.48932
14		2.88196		-1.97507
15		3.17822		-2.58722
16		3.48082		-2.91404
17		3.09618		-2.9753
18		3.17758		-2.92292
19		2.78945		-2.51982
20		2.89539		-2.85495
21		3.3374		-3.05127
22		2.66244		-2.63051
23		2.82782		-2.95151
24		2.95392		-2.4605
25		2.72367		-2.59091
26		3.09839		-2.89087
27		2.67634		-2.8185
28		3.01835		-2.81785
29		2.58015		-2.87767
30		2.91379		-2.63925
31		3.02446		-2.87275
32		2.86497		-2.18253
33		2.7883		-2.79506
34		2.7876		-2.71538
35		2.80646		-2.72528
36		2.96022		-3.24025
37		2.79186		-2.9484
38		2.92846		-3.17403
39		2.69129		-2.6479
40		2.94284		-2.83788
41		2.952		-3.14635
42		2.73468		-2.7977
43		2.69732		-3.06449
44		2.83999		-3.01544
45		2.58735		-2.64304
46		2.7466		-2.70651
47		3.25746		-3.1086
48		2.53857		-2.95456
49		2.79141		-2.58296
50		2.68275		-3.15903
51		3.00685		-2.90608
52		2.28557		-2.36939
53		3.07626		-2.3972
54		3.20298		-3.11379
55		3.392		-2.47627
56		2.90666		-2.56677
57		2.83619		-2.32972
58		3.12911		-2.97525
59		2.80793		-2.61508
60		3.04451		-2.92409
61		2.93196		-2.82795
62		2.89317		-2.44722
63		2.7819		-2.65165
64		2.98211		-2.51965
65		2.89245		-3.06542
66		2.53923		-2.62239
67		2.76892		-2.70657
68		2.67837		-3.31965
69		3.32675		-2.56406
70		2.40263		-2.69154
71		2.86868		-2.71934
72		2.68968		-3.03087
73		2.80101		-2.76227
74		2.60971		-2.53187
75		2.79128		-2.71558
76		2.40634		-2.73632
77		2.72091		-2.54378
78		2.34604		-2.79297
79		2.58028		-2.76678
80		2.7852		-2.55889
81		2.81832		-2.31187
82		3.13742		-2.2389
83		2.76267		-2.77511
84		3.18324		-2.43558
85		2.79944		-2.66825
86		3.07528		-2.21093
87		2.20387		-2.48598
88		2.71976		-2.35415
89		2.7212		-3.45614
90		3.18634		-3.01091
91		2.63953		-2.97101
92		2.48841		-2.48514
93		2.51508		-2.4609
94		2.74536		-2.42634
95		2.69764		-2.65756
96		2.69783		-2.33959
97		2.66315		-2.85356
98		2.10073		-3.05505
99		2.8519		-2.57271
100		2.35728		-2.9869
101		2.57994		-2.67959
102		2.24218		-2.77806
103		2.75352		-2.63752
104		2.35648		-3.04462
105		2.44564		-3.33562
106		2.77461		-2.9888
107		2.08704		-2.94814
108		2.27579		-2.40844
109		2.63651		-2.89915
110		2.66969		-2.48846
111		2.79483		-3.07054
112		2.60159		-3.15381
113		2.18035		-2.25318
114		2.26534		-3.05601
115		2.65024		-3.02244
116		2.63871		-2.93728
117		2.37714		-2.68871
118		2.25857		-2.64444
119		2.89235		-3.1299
120		2.61893		-2.75606
121		2.40527		-2.64909
122		2.93605		-2.77165
123		2.95114		-2.60258
124		2.67405		-2.18929
125		2.33987		-2.16918
126		2.40219		-2.27124
127		2.60626		-2.56372
128		2.60144		-2.67571
129		2.62655		-2.53269
130		2.69814		-2.33748
131		2.93915		-2.98331
132		3.1616		-2.46304
133		2.49934		-2.81635
134		2.84544		-2.64147
135		2.69634		-2.65907
136		2.82932		-2.51064
137		2.37395		-2.1427
138		2.93206		-2.53707
139		2.69981		-3.25918
140		2.55503		-2.91484
141		2.17209		-2.51994
142		2.32329		-2.02806
143		2.3219		-2.81697
144		2.61065		-3.19804
145		2.69577		-2.98262
146		2.18193		-2.5336
147		2.80453		-2.34578
148		2.41605		-2.52303
149		2.75435		-2.41157
150		2.81852		-2.00837
151		2.0806		-2.37987
152		3.00656		-2.4351
153		2.8609		-2.55551
154		2.62814		-3.03093
155		2.49247		-2.55514
156		2.3791		-2.07019
157		2.70702		-2.38062
158		2.77145		-2.71925
159		2.80173		-2.5171
160		2.28261		-2.39769
161		2.60741		-2.32121
162		2.56703		-2.70933
163		2.95417		-2.64908
164		2.30246		-2.91631
165		2.65274		-2.65421
166		2.49121		-2.31254
167		2.55618		-2.48168
168		2.78034		-2.9132
169		2.38053		-2.42353
170		2.82438		-2.65244
171		2.7828		-2.15976
172		2.10863		-2.61081
173		3.15317		-2.02928
174		2.2785		-2.92365
175		2.82314		-2.09096
176		2.37497		-2.79515
177		2.66018		-2.34702
178		2.37275		-2.72347
179		2.967		-2.71995
180		2.2378		-2.56705

## Sheet: hardware_run_2_positions
		Robot 1 (Big Red)				Robot 2 (Big Blue)
time (seconds)		xpos	y pos	ϑ		xpos	y pos	ϑ
5.23436		0.188824	0.0424855	-1.33971		-0.172302	-0.0023603	1.04752
5.58423		0.186464	0.0424855	-1.27656		-0.172302	-0.0023603	1.04752
6.88828		-0.125096	0.0590076	-0.319543		-0.174663	0.0118015	0.0624188
8.63317		0.219508	0.0212427	-2.23677		-0.15578	0.0141618	1.15257
9.71127		0.221869	0.00708091	-2.55359		-0.15342	0.023603	1.15257
12.4434		0.188824	0.0141618	-1.62955		-0.165221	0.0495664	0.170735
13.9155		0.172302	0.0023603	-1.12014		-0.15578	0.0613679	-0.170735
15.3646		0.188824	-0.0023603	-1.48279		-0.143979	0.0684488	-0.569313
20.2999		0.224229	-0.0566473	2.65326		-0.136898	0.0660885	-0.597177
21.802		0.207707	-0.0637282	2.1588		-0.122736	0.0684488	-0.97362
23.2967		0.184104	-0.0613679	1.5708		-0.115655	0.0590076	-0.954499
23.6603		0.184104	-0.054287	1.51026		-0.113295	0.054287	-0.97362
25.1242		0.200626	-0.0424855	2.00913		-0.108574	0.0448458	-0.954499
25.4742		0.198266	-0.0354046	2.04726		-0.103853	0.0401252	-0.954499
25.8213		0.193545	-0.0283237	2.0724		-0.0967725	0.030684	-0.954499
26.7143		0.195905	-0.0141618	2.27636		-0.0944122	0.0259634	-0.946773
27.5803		0.193545	-0.0023603	2.51485		-0.0873313	0.0188824	-0.97362
28.6454		0.191185	0.0141618	2.88282		-0.0826107	0.0118015	-0.954499
30.1604		0.184104	0.0330443	-2.8899		-0.084971	-0.0023603	-0.569313
32.4777		0.15578	0.0495664	-1.98321		-0.0778901	-0.00708091	-0.569313
33.9916		0.139258	0.0448458	-1.59936		-0.0755298	-0.0212427	-0.0665682
36.9299		0.169942	0.0212427	-2.63999		-0.0519267	-0.0472061	0.88035
38.8579		0.143979	0.0259634	-2.11122		-0.0448458	-0.0377649	0.88035
39.857		0.139258	0.0212427	-2.0724		-0.030684	-0.0330443	1.12207

## Sheet: hardware_run_2_comms
		Robot 1 (Big Red)		Robot 2 (Big Blue)
timestep		ω_out		ω_out
1		0.43		0.43
2		1.25993		0.252767
3		13.4478		-51.6438
4		-53.0412		-3.01661
5		0.777026		-0.053388
6		2.26959		0.156503
7		8.36659		-4.97707
8		10.4873		-2.35731
9		1.84277		-0.849932
10		2.4946		-0.755539
11		6.74764		-2.72967
12		6.01946		-1.48775
13		2.79789		-0.61792
14		4.14007		-0.940325
15		8.71406		-1.18319
16		4.37747		-1.60287
17		4.17414		-0.686342
18		3.83124		-1.19235
19		5.69515		-1.08895
20		5.01395		-1.48674
21		4.66701		-0.962851
22		2.76546		-0.70966
23		4.31903		-0.878315
24		5.83043		-1.43936
25		3.25325		-1.48984
26		2.57204		-0.899226
27		2.34316		-1.29594
28		3.79863		-1.74817
29		4.58261		-2.38918
30		2.61103		-0.990427
31		1.58565		-1.02633
32		4.34041		-1.84464
33		5.95873		-3.77697
34		3.43391		-1.05209
35		1.69615		-0.868471
36		5.36308		-1.18276
37		7.94379		-2.57646
38		3.78276		-0.49444
39		2.53387		-0.0916457
40		14.3428		-0.861914
41		22.8789		-1.6163
42		5.49027		-0.483824
43		3.95604		0.120291
44		8.52554		-0.672656
45		-105.054		-0.517358
46		13.7963		-0.492953
47		11.2574		0.610763
48		9.39241		-0.0818538
49		-12.6328		-0.400586
50		-20.7087		-0.228277
51		11.7193		0.626546
52		12.2909		0.337833
53		-10.656		0.108085
54		-48.606		-0.229003
55		-23.972		0.682984
56		15.7789		0.465726
57		-11.399		0.682323
58		-7.64132		0.380854
59		-7.90765		0.376834
60		-16.564		1.24292
61		-142.072		0.663033
62		-4.31641		0.903923
63		-4.61421		0.51155
64		-12.2164		1.92679
65		-15.8115		1.39722
66		-4.27304		0.869808
67		-3.90138		0.903571
68		-6.39398		1.78924
69		-6.91124		1.17167
70		-3.56079		1.09914
71		-7.07354		0.808388
72		-6.07594		1.61131
73		-5.81029		1.13349
74		-4.82471		1.55166
75		-4.36741		1.3874
76		-3.17481		1.6546
77		-4.3632		1.44077
78		-3.58936		1.7505
79		-4.02836		1.94153
80		-4.04633		1.80018
81		-3.15073		1.42073
82		-4.45958		1.73285
83		-4.42161		1.9387
84		-4.05827		1.26606
85		-2.95884		1.98607
86		-4.32051		1.49983
87		-2.84615		1.56633
88		-3.40707		1.9174
89		-3.4892		2.05793
90		-2.97639		1.99598
91		-3.09673		1.71971
92		-2.4532		2.33671
93		-3.55386		2.34356
94		-2.47633		2.0469
95		-2.74415		2.07502
96		-2.99967		2.03464
97		-2.79922		2.03732
98		-2.93222		2.09368
99		-3.10738		1.68138
100		-2.69103		1.89433
101		-3.26098		2.14714
102		-2.49302		1.71167
103		-2.4911		1.50222
104		-3.48304		2.00059
105		-3.6394		2.69825
106		-2.72014		1.88076
107		-1.84682		1.46228
108		-3.17838		2.29896
109		-3.30892		2.8048
110		-2.7621		1.52577
111		-2.52224		1.28834
112		-4.09439		1.74595
113		-3.73804		1.74552
114		-3.55784		1.56119
115		-3.03476		1.6323
116		-4.10899		1.8655
117		-3.11944		1.63266
118		-2.87646		1.53912
119		-3.22426		1.77656
120		-4.07739		2.04491
121		-3.18041		2.19194
122		-2.84947		1.22952
123		-2.6628		1.57503
124		-4.4087		1.85277
125		-3.90137		2.07964
126		-3.06285		1.30782
127		-3.08792		1.40659
128		-4.04594		1.65451
129		-3.74895		1.55402
130		-3.27385		1.5691
131		-3.20431		1.57639
132		-3.83073		1.63526
133		-3.23411		1.82598
134		-3.59205		1.45637
135		-3.4246		1.87944
136		-3.75035		1.47735
137		-3.53332		1.89812
138		-4.02525		1.07538
139		-3.13429		1.45678
140		-4.56285		1.17323
141		-3.26185		1.48728
142		-4.54952		1.19977
143		-3.27289		1.86474
144		-4.72453		1.38659
145		-3.31407		2.11776
146		-4.21903		1.12194
147		-2.81604		2.07563
148		-4.66894		1.57931
149		-3.06514		1.83034
150		-3.69891		1.2204
151		-3.19677		1.5899
152		-4.28301		1.11528
153		-3.41201		1.49233
154		-4.23937		1.1935
155		-4.63363		1.5492
156		-4.23887		1.12599
157		-3.68561		1.06314
158		-3.47352		1.01209
159		-4.73671		1.62334
160		-4.80608		1.84949
161		-3.14183		0.805089
162		-3.13272		1.11213
163		-7.19434		1.79957
164		-4.25201		2.22488
165		-3.23737		0.770029
166		-3.34548		1.47476
167		-6.24025		1.50241
168		-4.10617		1.69545
169		-4.02481		1.0455
170		-2.61841		1.44883
171		-5.3117		1.18882
172		-5.82555		1.93388
173		-5.05547		0.976015
174		-3.69258		0.938939
175		-11.0416		0.753979
176		-7.26706		1.41647
177		-5.60375		0.929657
178		-5.83635		1.00625
179		-7.61466		0.884274
180		-3.99787		1.01199
181		-7.15203		0.917853
182		-5.23471		1.67869
183		-7.50779		0.855608
184		-4.63169		1.04914
185		-15.8862		0.953225
186		-9.33001		1.15129
187		-8.78712		0.54481
188		-5.34637		0.766035
189		-12.731		0.522906
190		-24.1633		0.877014
191		-12.1187		0.279425
192		-8.5896		0.359929
193		17.6814		0.390105
194		12.6764		0.957503
195		21.3515		-0.340532
196		-9.72633		-0.531073
197		12.663		0.0714646
198		6.26603		0.130286
199		22.1074		-0.410638
200		12.0781		-0.851752
201		9.58506		-0.106416
202		4.09236		-0.856834
203		9.56586		-0.845282
204		4.86165		-1.33914
205		5.86081		-0.603539
206		3.79723		-1.2554
207		5.66833		-1.04601
208		3.6422		-1.47911
209		4.91871		-1.19326
210		3.25013		-1.37513
211		3.58475		-1.42992
212		3.89793		-1.79146
213		3.56934		-1.46757
214		3.32051		-1.37941
215		3.35063		-1.61274
216		4.36253		-1.7565
217		3.82422		-1.88202
218		3.18783		-1.49061
219		2.93311		-1.68526
220		4.01774		-1.84105
221		3.62692		-1.55892
222		2.58046		-1.44153
223		3.58144		-1.57203
224		3.50342		-1.94283
225		3.10606		-1.52952
226		2.77001		-1.65862
227		3.58036		-1.69134
228		3.0072		-2.12441
229		3.74527		-1.91122
230		2.9161		-1.56318
231		2.67923		-1.63704
232		3.87957		-1.96543
233		3.49106		-1.83409
234		2.61971		-1.93711
235		2.848		-1.49354
236		3.63742		-2.45612
237		4.71198		-2.13213
238		2.21227		-1.75061
239		2.99783		-1.66991
240		2.0967		-2.05591

## Sheet: hardware_run_3_positions
		Robot 1 (Big Red)				Robot 2 (Big Blue)
time (seconds)		xpos	y pos	ϑ		xpos	y pos	ϑ
5.20923		0.224229	-0.030684	2.17455		0.0472061	0.00708091	-0.885067
6.33695		0.224229	0.15578	2.21979		-0.205347	-0.172302	-0.0665682
9.55718		0.179383	0.162861	0.933248		-0.184104	-0.200626	1.09244
11.0563		0.174663	0.179383	0.463648		-0.186464	-0.186464	0.715744
14.4444		0.191185	0.226589	-1.03038		-0.179383	-0.179383	0.715744
14.8145		0.195905	0.221869	-1.09433		-0.174663	-0.174663	0.715744
15.2655		0.202986	0.212427	-1.09433		-0.165221	-0.167582	0.715744
15.7695		0.210067	0.202986	-1.12014		-0.15578	-0.160501	0.715744
16.1886		0.214788	0.191185	-1.09433		-0.148699	-0.15106	0.715744
16.7356		0.221869	0.179383	-1.08084		-0.136898	-0.143979	0.715744
17.2468		0.226589	0.169942	-1.06919		-0.127456	-0.134537	0.715744
17.7976		0.23603	0.15814	-1.08084		-0.118015	-0.125096	0.690446
18.9337		0.238391	0.15106	-1.06919		-0.101493	-0.120376	0.927295
19.4148		0.245472	0.139258	-1.09433		-0.0944122	-0.108574	0.927295
19.9628		0.252553	0.129817	-1.06919		-0.0873313	-0.0991328	0.901157
20.383		0.259634	0.118015	-1.08084		-0.0802504	-0.0896916	0.946773
21.3808		0.271435	0.113295	-1.31203		-0.0755298	-0.0826107	0.927295
21.8059		0.276156	0.106214	-1.3734		-0.0684488	-0.0731694	0.927295
22.3639		0.278516	0.0920519	-1.36775		-0.0590076	-0.0613679	0.90675
22.8029		0.280876	0.0802504	-1.36775		-0.054287	-0.054287	0.927295
24.1611		0.297398	0.0660885	-1.71681		-0.0472061	-0.0448458	0.954499
25.3141		0.299759	0.0613679	-1.82957		-0.0330443	-0.0401252	1.23874
25.7693		0.297398	0.0519267	-1.80189		-0.0259634	-0.0472061	1.35213
27.0302		0.295038	0.0448458	-1.79551		-0.0330443	-0.0141618	0.927295
28.3718		0.30684	0.0283237	-2.17455		-0.0259634	-0.0023603	0.901157
30.0714		0.31156	0.00472061	-2.71497		-0.0188824	0.00708091	0.885067
33.3476		0.292678	-0.0401252	2.2143		-0.00944122	0.0141618	0.927295
36.0797		0.297398	0	3.14159		-0.0165221	0.0448458	-0.033321
37.4038		0.290317	0	-3.11382		0	0.0566473	-0.493941
38.9279		0.278516	-0.0188824	2.63999		0.00472061	0.0684488	-0.661043
39.8259		0.271435	-0.0141618	2.63999		0.0165221	0.0684488	-0.805803
41.136		0.257273	-0.0212427	2.23677		0.0259634	0.0472061	-0.712358
42.5521		0.257273	-0.00708091	2.53784		0.0401252	0.0472061	-1.03038
43.4731		0.252553	0	2.62604		0.0401252	0.0330443	-0.761013
44.8173		0.238391	-0.00472061	2.25451		0.0448458	0.0519267	-1.0839
45.1762		0.23367	-0.0023603	2.17455		0.0566473	0.0259634	-1.07685

## Sheet: hardware_run_3_comms
		Robot 1 (Big Red)		Robot 2 (Big Blue)
timestep		ω_out		ω_out
1		0.43		0.43
2		0.478891		0.668326
3		-10.3228		-106.673
4		-5.70851		-14.2554
5		0.325536		0.514761
6		0.256129		0.842453
7		-10.0688		-27.7685
8		-6.72294		-84.5377
9		0.0609759		0.385395
10		-0.0529328		1.17732
11		-12.6732		-137.941
12		-2.52338		418.129
13		1.21117		-1.33219
14		1.12042		2.74356
15		3.69964		-3.42793
16		-3.1571		-3.34508
17		2.74705		-2.06858
18		2.7968		1.18577
19		2.74995		-3.02038
20		11.6656		-2.66631
21		2.75118		-2.56423
22		3.18667		-2.28822
23		3.01255		-3.13333
24		2.56748		-2.36512
25		2.43252		-2.9583
26		2.69569		-2.55812
27		3.03262		-3.03507
28		2.81632		-2.76595
29		2.79168		-2.78137
30		3.27431		-2.63011
31		2.73668		-2.59199
32		3.25089		-2.88262
33		3.03915		-2.26898
34		2.72086		-2.42686
35		3.25752		-2.68069
36		3.21396		-2.43548
37		2.74997		-2.617
38		2.74631		-2.20694
39		3.20322		-2.86323
40		3.02934		-2.88459
41		3.38918		-2.65664
42		3.24646		-2.51978
43		3.08283		-2.19062
44		3.45386		-2.25063
45		4.05198		-2.40047
46		2.92831		-2.51685
47		3.12736		-2.82238
48		3.0962		-2.1807
49		3.40464		-1.87016
50		3.39808		-2.4088
51		3.83562		-2.3313
52		3.34729		-2.61712
53		3.6804		-2.3906
54		3.32349		-2.11158
55		2.84207		-2.26019
56		3.51681		-2.19439
57		3.37982		-2.08991
58		3.68434		-2.27818
59		3.30368		-2.19645
60		3.65092		-2.93613
61		3.44905		-2.51053
62		2.97456		-2.67966
63		3.39118		-2.76979
64		2.70041		-2.50802
65		3.21497		-2.45389
66		3.22081		-2.79037
67		3.06528		-2.55101
68		2.69322		-2.71278
69		3.10117		-2.5257
70		3.4589		-2.78948
71		2.93526		-2.4706
72		3.12298		-2.68512
73		3.34425		-2.37381
74		3.27659		-2.36606
75		3.3349		-2.12083
76		3.54236		-2.71097
77		3.13189		-2.43278
78		3.34858		-1.96604
79		3.13455		-2.48547
80		3.34205		-2.36332
81		3.25977		-2.57548
82		3.07259		-2.34797
83		3.37126		-2.54064
84		3.38235		-2.39259
85		3.5798		-2.45818
86		3.22709		-1.90099
87		2.99768		-2.81411
88		3.62937		-2.26834
89		3.31352		-2.83098
90		3.29952		-2.11114
91		3.02574		-2.42804
92		3.64186		-2.13686
93		2.78835		-2.53969
94		3.15374		-2.22797
95		2.86723		-2.13188
96		3.08337		-2.65525
97		3.47552		-2.46505
98		3.22069		-2.19391
99		2.93704		-2.23357
100		3.13483		-2.51074
101		3.46842		-2.2868
102		3.17712		-2.19847
103		3.2922		-1.97366
104		3.48199		-2.06208
105		3.20989		-2.18694
106		3.28377		-2.07142
107		2.82577		-2.31007
108		3.59898		-1.88568
109		3.45868		-2.22859
110		3.59036		-2.10974
111		2.90934		-2.2176
112		3.27723		-1.92218
113		3.08194		-2.17182
114		3.65545		-2.28845
115		3.14508		-2.5453
116		3.03609		-2.13097
117		2.84702		-2.29007
118		3.18089		-2.22633
119		3.24231		-2.08607
120		3.49499		-2.49099
121		2.92753		-2.16494
122		2.79695		-1.98385
123		3.12519		-2.38779
124		3.31215		-2.30359
125		3.12451		-2.38677
126		3.29788		-2.50558
127		3.01733		-2.34051
128		3.04476		-1.99861
129		3.23504		-2.16153
130		2.81746		-2.03363
131		3.18407		-2.10977
132		3.35134		-2.39112
133		2.85642		-2.04226
134		2.93665		-2.17833
135		3.29991		-2.04772
136		2.6382		-2.06957
137		3.45559		-2.00538
138		3.35785		-2.09604
139		3.34708		-2.08461
140		3.22404		-1.88457
141		2.34238		-2.16543
142		3.20994		-1.89247
143		3.2979		-2.38493
144		3.13291		-2.10536
145		2.71153		-2.18884
146		3.34407		-2.11654
147		2.95165		-2.86195
148		3.06933		-2.20207
149		2.63126		-2.73715
150		3.23097		-2.30262
151		3.0375		-2.23039
152		2.64319		-1.92814
153		3.08026		-1.98733
154		3.31553		-2.57363
155		3.10909		-2.20381
156		3.06433		-1.94898
157		2.98331		-2.07829
158		3.23698		-2.28771
159		3.22547		-2.03873
160		2.63211		-1.85115
161		3.52338		-1.80086
162		3.42225		-2.20164
163		3.05364		-1.9862
164		2.80227		-2.16084
165		3.15898		-2.35261
166		3.34446		-2.01031
167		2.89545		-2.24254
168		2.89743		-2.03994
169		2.94777		-2.37365
170		3.01079		-2.05081
171		3.04462		-1.96975
172		3.3582		-2.28757
173		3.10479		-1.98785
174		2.99049		-2.21021
175		2.88935		-1.40179
176		2.87256		-2.04776
177		3.43279		-2.0308
178		3.14381		-2.04263
179		3.30347		-1.92849
180		3.46311		-2.26258
181		3.40099		-1.66723
182		2.62885		-1.67284
183		3.24598		-1.97119
184		3.50935		-2.02673
185		2.91738		-2.58037
186		3.01941		-1.59199
187		2.41055		-2.37734
188		3.75388		-2.05007
189		2.81551		-2.47933
190		3.52653		-2.01811
191		2.44622		-2.06966
192		3.10321		-1.7273
193		2.79741		-2.25725
194		3.51068		-1.86132
195		3.61078		-1.94207
196		3.14164		-1.64097
197		3.05094		-1.75672
198		3.26426		-1.66342
199		3.17692		-1.93819
200		3.56779		-1.73699
201		3.08253		-1.91652
202		3.22198		-2.06342
203		2.86992		-2.11454
204		2.15308		-1.92127
205		2.87059		-1.82963
206		3.30981		-2.759
207		3.90343		-1.88571
208		2.48025		-2.03827
209		3.54812		-1.16777
210		3.19015		-2.25021
211		3.48375		-1.84837
212		2.6994		-1.52407
213		3.15497		-1.32164
214		4.09213		-2.68491
215		3.5563		-1.66253
216		1.86248		-1.28084
217		3.63607		-1.57034
218		3.34698		-2.88578
219		3.64548		-1.82713
220		2.5556		-1.87533
221		3.40405		-1.61498
222		3.01794		-2.51873
223		4.8582		-2.06397
224		3.11162		-1.67353
225		3.81262		-1.66013
226		3.2546		-1.84047
227		3.68953		-1.83484
228		3.60982		-2.11929
229		3.5826		-1.68861
230		3.26513		-1.61296
231		3.25137		-1.92838
232		4.18079		-1.28067
233		2.88191		-1.99888
234		4.15076		-1.27732
235		3.12173		-1.90861
236		3.84076		-1.3862
237		3.69731		-2.11759
238		4.93796		-1.49244
239		2.85297		-2.22332
240		3.76157		-1.14822
241		2.59222		-1.99525
242		5.22111		-1.24928
243		3.73643		-1.67496
244		3.97864		-0.955579
245		3.18856		-1.39922
246		5.28728		-1.48563
247		4.1448		-1.41605
248		4.90449		-0.750297
249		4.51465		-0.829224
250		5.74941		-1.46693
251		6.45754		-1.39527
252		3.72604		-1.382
253		3.96679		-0.760683
254		5.8376		-1.19163
255		6.63994		-1.22432
256		4.75726		-0.580396
257		5.52917		-0.928299
258		9.52027		-1.4932
259		6.91451		-0.822414
260		5.45852		-0.173009
261		8.58486		-0.563184
262		-23.1459		-1.09008
263		50.8488		-0.506291
264		10.1484		0.599614
265		34.986		0.161328
266		-19.322		-0.598138
267		-40.8389		-0.0151916
268		21.2346		0.244672
269		-24.7201		0.380391
270		-17.7359		0.035802
271		-6.48734		0.237667
272		-18.9354		0.685822
273		-55.7896		1.37967
274		-6.78559		0.658991
275		-4.1583		0.393862
276		-9.7373		1.17464
277		-22.0225		1.2256
278		-5.14686		0.763699
279		-4.5704		0.388394
280		-9.6359		1.68859
281		-16.6908		1.30085
282		-3.908		1.18033
283		-6.60621		0.0703892
284		-4.49629		1.94627
285		-22.3362		0.860618
286		-3.71726		1.77574
287		-6.85269		0.631713
288		-4.01103		1.67493
289		-10.7461		1.29046
290		-4.36145		1.6044
291		-5.94265		0.942195
292		-3.4246		1.54873
293		-4.68568		1.64695
294		-4.28314		1.97331
295		-3.26907		1.35092
296		-3.68457		2.19774
297		-6.19592		2.07128
298		-3.02836		1.55604
299		-2.89051		0.932946
300		-4.38491		1.88052
301		-4.66776		2.0908
302		-3.09331		1.87775
303		-3.84194		1.62783
304		-4.45828		2.00766
305		-3.03656		1.75957
306		-3.18498		1.53566
307		-3.52838		1.86296
308		-3.97115		1.48075
309		-2.87528		1.6741
310		-4.55129		2.06288
311		-3.55436		2.43742
312		-2.9137		1.58308
313		-3.20776		1.70187
314		-3.84686		2.05322
315		-4.23363		2.16049
316		-3.16625		1.57773
317		-3.55743		1.41284
318		-4.26877		1.9659
319		-5.04367		1.81706
320		-3.59506		1.21672
321		-4.26792		1.49912
322		-4.7144		1.8
323		-4.36427		1.43437
324		-4.01597		1.68313
325		-4.43961		1.54582
326		-6.00371		1.6452
327		-4.54471		1.52628
328		-3.05286		1.27122
329		-4.66465		1.545
330		-4.03188		2.09381
331		-3.83082		1.54213
332		-2.72382		1.36328
333		-5.3068		1.66703
334		-3.98155		2.38695
335		-3.52165		1.23021
336		-2.82883		1.59202
337		-4.34377		1.36602
338		-3.48738		2.01145
339		-4.38517		1.61034
340		-3.80276		1.76664
341		-3.05539		1.54305
342		-3.03162		1.56118
343		-3.77923		1.84031
344		-3.80849		1.85791
345		-3.08117		1.73183
346		-3.39637		1.95017
347		-5.11928		1.57109
348		-3.00443		1.74808
349		-3.22263		1.2328
350		-3.53155		2.45606
351		-7.9829		2.07187
352		-2.75647		1.91653
353		-3.47154		0.683517
354		-2.9314		2.47289
355		-79.6254		1.50066
356		-2.27582		2.11423
357		-3.74277		0.422575
358		-3.73024		1.97894
359		-8.8868		1.60743
360		-3.29141		2.06852
